# Supplementary material for: High-frequency, precise modification of the tomato genome
Source: Genome Biol. 2015 Nov 6;16:232. doi: 10.1186/s13059-015-0796-9 (PMC4635538; doi:10.1186/s13059-015-0796-9)
Supplement: Additional file 3: — Annotated sequence of the vector pTC144. (GB 53 kb) [file 13059_2015_796_MOESM3_ESM.gb]

LOCUS       pTC144                 20125 bp    DNA     circular UNA 24-AUG-2015
DEFINITION  BeYDV vector for targeted insertion of 35S promoter in tomato Ant1,
            nuclease in replicon, right homology 692bp.
ACCESSION   urn.local...s-52o76nf
VERSION     urn.local...s-52o76nf
KEYWORDS    .
SOURCE      
  ORGANISM  
            .
FEATURES             Location/Qualifiers
     misc_feature    3..367
                     /vntifkey=21
                     /ApEinfo_fwdcolor="#c0c0c0"
                     /ApEinfo_revcolor="pink"
                     /ApEinfo_graphicformat="arrow_data {{0 1 2 0 0 -1} {} 0}
                     width 5 offset 0"
                     /label="LIR\from\BeYDV\see\Mor\et\al.\2003"
     misc_feature    39..51
                     /ApEinfo_label="CA-motif"
                     /ApEinfo_fwdcolor="#8080ff"
                     /ApEinfo_revcolor="green"
                     /ApEinfo_graphicformat="arrow_data {{0 1 2 0 0 -1} {} 0}
                     width 5 offset 0"
                     /label="CA-motif(1)"
     misc_feature    65..72
                     /ApEinfo_fwdcolor="#000080"
                     /ApEinfo_revcolor="green"
                     /ApEinfo_graphicformat="arrow_data {{0 1 2 0 0 -1} {} 0}
                     width 5 offset 0"
                     /label="Rep-binding site (BeYDV)"
     misc_feature    65..72
                     /ApEinfo_fwdcolor="#000080"
                     /ApEinfo_revcolor="green"
                     /ApEinfo_graphicformat="arrow_data {{0 1 2 0 0 -1} {} 0}
                     width 5 offset 0"
                     /label="Rep-binding site"
     misc_feature    73..80
                     /ApEinfo_label="Rep-binding site (BeYDV)"
                     /ApEinfo_fwdcolor="#000080"
                     /ApEinfo_revcolor="green"
                     /ApEinfo_graphicformat="arrow_data {{0 1 2 0 0 -1} {} 0}
                     width 5 offset 0"
                     /label="Rep-binding site (BeYDV)(1)"
     misc_feature    175..183
                     /vntifkey=21
                     /ApEinfo_fwdcolor="#ff0080"
                     /ApEinfo_revcolor="pink"
                     /ApEinfo_graphicformat="arrow_data {{0 1 2 0 0 -1} {} 0}
                     width 5 offset 0"
                     /label="stem-loop\structure"
     promoter        376..1217
                     /modified_by="User"
                     /label="35S promoter"
     misc_feature    1226..1229
                     /created_by="User"
                     /label="translation initiation optimized sequence for
                     dicots"
                     /note="Geneious type: sequence variant"
     misc_feature    1230..1241
                     /created_by="User"
                     /label="MASS translation enhancer - Sawant et al 2001"
                     /note="Geneious type: sequence variant"
     sig_peptide     <1242..1307
                     /Mismatches=0
                     /%_Identity=100
                     /Motif="ATGGATTATAAGGATCACGATGGCGACTACAAGGACCACGATATTGACTA
                     CAAAGACGATGACGATAAA"
                     /annotation_group="3xFLAG: 4,746 -> 4,814"
                     /modified_by="User"
                     /label="3xFLAG"
     sig_peptide     1308..1352
                     /Mismatches=0
                     /%_Identity=100
                     /Motif="ATGGCTCCTAAGAAAAAGCGCAAAGTCGGTATCCATGGCGTTCCC"
                     /annotation_group="SV40 NLS: 4,815 -> 4,859"
                     /modified_by="User"
                     /label="SV40 NLS"
     CDS             1362..>1766
                     /modified_by="User"
                     /label="TALE N-term d152 truncation"
     CDS             1767..3909
                     /Mismatches=0
                     /%_Identity=100
                     /Motif="AACCTGACCCCGGACCAAGTGGTGGCTATCGCCAGCAACATTGGCGGCAA
                     GCAAGCGCTCGAAACGGTGCAGCGGCTGTTGCCGGTGCTGTGCCAGGACCATGGCCTG
                     ACCCCGGACCAAGTGGTGGCTATCGCCAGCAACAAGGGCGGCAAGCAAGCGCTCGAAA
                     CGGTGCAGCGGCTGTTGCCGGTGCTGTGCCAGGACCATGGCCTGACCCCGGACCAAGT
                     GGTGGCTATCGCCAGCAACGGTGGCGGCAAGCAAGCGCTCGAAACGGTGCAGCGGCTG
                     TTGCCGGTGCTGTGCCAGGACCATGGCCTGACCCCGGACCAAGTGGTGGCTATCGCCA
                     GCAACGGTGGCGGCAAGCAAGCGCTCGAAACGGTGCAGCGGCTGTTGCCGGTGCTGTG
                     CCAGGACCATGGCCTGACCCCGGACCAAGTGGTGGCTATCGCCAGCAACATTGGCGGC
                     AAGCAAGCGCTCGAAACGGTGCAGCGGCTGTTGCCGGTGCTGTGCCAGGACCATGGCC
                     TGACTCCGGACCAAGTGGTGGCTATCGCCAGCCACGATGGCGGCAAGCAAGCGCTCGA
                     AACGGTGCAGCGGCTGTTGCCGGTGCTGTGCCAGGACCATGGCCTGACCCCGGACCAA
                     GTGGTGGCTATCGCCAGCAACATTGGCGGCAAGCAAGCGCTCGAAACGGTGCAGCGGC
                     TGTTGCCGGTGCTGTGCCAGGACCATGGCCTGACCCCGGACCAAGTGGTGGCTATCGC
                     CAGCAACATTGGCGGCAAGCAAGCGCTCGAAACGGTGCAGCGGCTGTTGCCGGTGCTG
                     TGCCAGGACCATGGCCTGACCCCGGACCAAGTGGTGGCTATCGCCAGCAACGGTGGCG
                     GCAAGCAAGCGCTCGAAACGGTGCAGCGGCTGTTGCCGGTGCTGTGCCAGGACCATGG
                     CCTGACCCCGGACCAAGTGGTGGCTATCGCCAGCAACGGTGGCGGCAAGCAAGCGCTC
                     GAAACGGTGCAGCGGCTGTTGCCGGTGCTGTGCCAGGACCATGGCCTGACCCCGGACC
                     AAGTGGTGGCTATCGCCAGCAACGGTGGCGGCAAGCAAGCGCTCGAAACGGTGCAGCG
                     GCTGTTGCCGGTGCTGTGCCAGGACCATGGCCTGACCCCGGACCAAGTGGTGGCTATC
                     GCCAGCAACATTGGCGGCAAGCAAGCGCTCGAAACGGTGCAGCGGCTGTTGCCGGTGC
                     TGTGCCAGGACCATGGCCTGACCCCGGACCAAGTGGTGGCTATCGCCAGCAACATTGG
                     CGGCAAGCAAGCGCTCGAAACGGTGCAGCGGCTGTTGCCGGTGCTGTGCCAGGACCAT
                     GGCCTGACCCCGGACCAAGTGGTGGCTATCGCCAGCAACGGTGGCGGCAAGCAAGCGC
                     TCGAAACGGTGCAGCGGCTGTTGCCGGTGCTGTGCCAGGACCATGGCCTGACCCCGGA
                     CCAAGTGGTGGCTATCGCCAGCAACATTGGCGGCAAGCAAGCGCTCGAAACGGTGCAG
                     CGGCTGTTGCCGGTGCTGTGCCAGGACCATGGCCTGACTCCGGACCAAGTGGTGGCTA
                     TCGCCAGCCACGATGGCGGCAAGCAAGCGCTCGAAACGGTGCAGCGGCTGTTGCCGGT
                     GCTGTGCCAGGACCATGGCCTGACCCCGGACCAAGTGGTGGCTATCGCCAGCAACATT
                     GGCGGCAAGCAAGCGCTCGAAACGGTGCAGCGGCTGTTGCCGGTGCTGTGCCAGGACC
                     ATGGCCTGACTCCGGACCAAGTGGTGGCTATCGCCAGCCACGATGGCGGCAAGCAAGC
                     GCTCGAAACGGTGCAGCGGCTGTTGCCGGTGCTGTGCCAGGACCATGGCCTGACTCCG
                     GACCAAGTGGTGGCTATCGCCAGCCACGATGGCGGCAAGCAAGCGCTCGAAACGGTGC
                     AGCGGCTGTTGCCGGTGCTGTGCCAGGACCATGGCCTGACCCCGGACCAAGTGGTGGC
                     TATCGCCAGCAACGGTGGCGGCAAGCAAGCGCTCGAAACGGTGCAGCGGCTGTTGCCG
                     GTGCTGTGCCAGGACCATGGCCTGACCCCGGACCAAGTGGTGGCTATCGCCAGCAACG
                     GTGGCGGCAAGCAAGCGCTCGAAAGCATTGTGGCCCAGCTGAGCCGGCCTGATCCGGC
                     GTTGG"
                     /annotation_group="1193: 7,800 -> 9,942"
                     /modified_by="User"
                     /label=1193
     CDS             3921..4058
                     /modified_by="User"
                     /label="TALE C-term +63 truncation"
     CDS             4065..4658
                     /note="Sangomo Left FokI"
                     /translation="QLVKSELEEKKSELRHKLKYVPHEYIELIEIARNSTQDRILEMK
                     VMEFFMKVYGYRGKHLGGSRKPDGAIYTVGSPIDYGVIVDTKAYSGGYNLPIGQADEM
                     QRYVKENQTRNKHINPNEWWKVYPSSVTEFKFLFVSGHFKGNYKAQLTRLNHKTNCNG
                     AVLSVEELLIGGEMIKAGTLTLEEVRRKFNNGEINFRS"
                     /modified_by="User"
                     /label="FokI KKR"
     misc_feature    4659..4667
                     /Mismatches=0
                     /%_Identity=100
                     /Motif="GGAAGCGGC"
                     /annotation_group="GSG linker: 6,537 -> 6,545"
                     /modified_by="User"
                     /label="GSG linker"
     2A_signal       4668..4724
                     /Mismatches=0
                     /%_Identity=100
                     /Motif="GCCACGAACTTCTCTCTGTTAAAGCAAGCAGGTGACGTGGAAGAAAACCC
                     AGGGCCC"
                     /annotation_group="P2A: 6,546 -> 6,602"
                     /modified_by="User"
                     /label="P2A"
     sig_peptide     4725..4793
                     /Mismatches=0
                     /%_Identity=100
                     /Motif="ATGGACTACAAAGACCATGACGGTGATTATAAAGATCATGACATCGATTA
                     CAAGGATGACGATGACAAG"
                     /annotation_group="3xFLAG: 6,603 -> 6,671"
                     /modified_by="User"
                     /label="3xFLAG"
     sig_peptide     4794..4838
                     /Mismatches=0
                     /%_Identity=100
                     /Motif="ATGGCCCCCAAGAAGAAGAGGAAGGTGGGCATTCACGGGGTGCCG"
                     /annotation_group="NLS: 6,672 -> 6,716"
                     /modified_by="User"
                     /label="NLS"
     CDS             4848..>5252
                     /%_Identity=100
                     /Motif="GTGGATCTACGCACGCTCGGCTACAGTCAGCAGCAGCAAGAGAAGATCAA
                     ACCGAAGGTGCGTTCGACAGTGGCGCAGCACCACGAGGCACTGGTGGGCCATGGGTTT
                     ACACACGCGCACATCGTTGCGCTCAGCCAACACCCGGCAGCGTTAGGGACCGTCGCTG
                     TCACGTATCAGCACATAATCACGGCGTTGCCAGAGGCGACACACGAAGACATCGTTGG
                     CGTCGGCAAACAGTGGTCCGGCGCACGCGCCCTGGAGGCCTTGCTCACGGATGCGGGG
                     GAGTTGAGAGGTCCGCCGTTACAGTTGGACACAGGCCAACTTGTGAAGATTGCAAAAC
                     GTGGCGGCGTGACCGCAATGGAGGCAGTGCATGCATCGCGCAATGCACTGACGGGTGC
                     CCCCCTGGAG"
                     /annotation_group="TALE N-term d152 truncation: 6,382 ->
                     6,789"
                     /modified_by="User"
                     /label="TALE N-term d152 truncation"
     CDS             5253..7395
                     /Mismatches=0
                     /%_Identity=100
                     /Motif="AACCTGACCCCGGACCAAGTGGTGGCTATCGCCAGCAACGGTGGCGGCAA
                     GCAAGCGCTCGAAACGGTGCAGCGGCTGTTGCCGGTGCTGTGCCAGGACCATGGCCTG
                     ACCCCGGACCAAGTGGTGGCTATCGCCAGCAACGGTGGCGGCAAGCAAGCGCTCGAAA
                     CGGTGCAGCGGCTGTTGCCGGTGCTGTGCCAGGACCATGGCCTGACCCCGGACCAAGT
                     GGTGGCTATCGCCAGCAACGGTGGCGGCAAGCAAGCGCTCGAAACGGTGCAGCGGCTG
                     TTGCCGGTGCTGTGCCAGGACCATGGCCTGACCCCGGACCAAGTGGTGGCTATCGCCA
                     GCAACGGTGGCGGCAAGCAAGCGCTCGAAACGGTGCAGCGGCTGTTGCCGGTGCTGTG
                     CCAGGACCATGGCCTGACCCCGGACCAAGTGGTGGCTATCGCCAGCAACATTGGCGGC
                     AAGCAAGCGCTCGAAACGGTGCAGCGGCTGTTGCCGGTGCTGTGCCAGGACCATGGCC
                     TGACCCCGGACCAAGTGGTGGCTATCGCCAGCAACGGTGGCGGCAAGCAAGCGCTCGA
                     AACGGTGCAGCGGCTGTTGCCGGTGCTGTGCCAGGACCATGGCCTGACCCCGGACCAA
                     GTGGTGGCTATCGCCAGCAACGGTGGCGGCAAGCAAGCGCTCGAAACGGTGCAGCGGC
                     TGTTGCCGGTGCTGTGCCAGGACCATGGCCTGACCCCGGACCAAGTGGTGGCTATCGC
                     CAGCAACAAGGGCGGCAAGCAAGCGCTCGAAACGGTGCAGCGGCTGTTGCCGGTGCTG
                     TGCCAGGACCATGGCCTGACCCCGGACCAAGTGGTGGCTATCGCCAGCAACGGTGGCG
                     GCAAGCAAGCGCTCGAAACGGTGCAGCGGCTGTTGCCGGTGCTGTGCCAGGACCATGG
                     CCTGACTCCGGACCAAGTGGTGGCTATCGCCAGCCACGATGGCGGCAAGCAAGCGCTC
                     GAAACGGTGCAGCGGCTGTTGCCGGTGCTGTGCCAGGACCATGGCCTGACCCCGGACC
                     AAGTGGTGGCTATCGCCAGCAACGGTGGCGGCAAGCAAGCGCTCGAAACGGTGCAGCG
                     GCTGTTGCCGGTGCTGTGCCAGGACCATGGCCTGACCCCGGACCAAGTGGTGGCTATC
                     GCCAGCAACATTGGCGGCAAGCAAGCGCTCGAAACGGTGCAGCGGCTGTTGCCGGTGC
                     TGTGCCAGGACCATGGCCTGACCCCGGACCAAGTGGTGGCTATCGCCAGCAACGGTGG
                     CGGCAAGCAAGCGCTCGAAACGGTGCAGCGGCTGTTGCCGGTGCTGTGCCAGGACCAT
                     GGCCTGACCCCGGACCAAGTGGTGGCTATCGCCAGCAACATTGGCGGCAAGCAAGCGC
                     TCGAAACGGTGCAGCGGCTGTTGCCGGTGCTGTGCCAGGACCATGGCCTGACCCCGGA
                     CCAAGTGGTGGCTATCGCCAGCAACGGTGGCGGCAAGCAAGCGCTCGAAACGGTGCAG
                     CGGCTGTTGCCGGTGCTGTGCCAGGACCATGGCCTGACCCCGGACCAAGTGGTGGCTA
                     TCGCCAGCAACATTGGCGGCAAGCAAGCGCTCGAAACGGTGCAGCGGCTGTTGCCGGT
                     GCTGTGCCAGGACCATGGCCTGACCCCGGACCAAGTGGTGGCTATCGCCAGCAACGGT
                     GGCGGCAAGCAAGCGCTCGAAACGGTGCAGCGGCTGTTGCCGGTGCTGTGCCAGGACC
                     ATGGCCTGACCCCGGACCAAGTGGTGGCTATCGCCAGCAACATTGGCGGCAAGCAAGC
                     GCTCGAAACGGTGCAGCGGCTGTTGCCGGTGCTGTGCCAGGACCATGGCCTGACTCCG
                     GACCAAGTGGTGGCTATCGCCAGCCACGATGGCGGCAAGCAAGCGCTCGAAACGGTGC
                     AGCGGCTGTTGCCGGTGCTGTGCCAGGACCATGGCCTGACCCCGGACCAAGTGGTGGC
                     TATCGCCAGCAACGGTGGCGGCAAGCAAGCGCTCGAAACGGTGCAGCGGCTGTTGCCG
                     GTGCTGTGCCAGGACCATGGCCTGACCCCGGACCAAGTGGTGGCTATCGCCAGCAACG
                     GTGGCGGCAAGCAAGCGCTCGAAAGCATTGTGGCCCAGCTGAGCCGGCCTGATCCGGC
                     GTTGG"
                     /annotation_group="1194: 11,286 -> 13,428"
                     /modified_by="User"
                     /label=1194
     CDS             7407..7544
                     /Mismatches=0
                     /%_Identity=100
                     /Motif="AACGACCACCTCGTCGCCTTGGCCTGCCTCGGCGGACGTCCTGCCATGGA
                     TGCAGTGAAAAAGGGATTGCCGCACGCGCCGGAATTGATCAGAAGAGTCAATCGCCGT
                     ATTGGCGAACGCACGTCCCATCGCGTTGCC"
                     /annotation_group="TALE C-term +63 truncation: 7,241 ->
                     7,378"
                     /modified_by="User"
                     /label="TALE C-term +63 truncation"
     CDS             7551..8144
                     /created_by="User"
                     /modified_by="User"
                     /label="FokI ELD"
     terminator      8151..8400
                     /Mismatches=0
                     /%_Identity=100
                     /Motif="ATATGAAGATGAAGATGAAATATTTGGTGTGTCAAATAAAAAGCTTGTGT
                     GCTTAAGTTTGTGTTTTTTTCTTGGCTTGTTGTGTTATGAATTTGTGGCTTTTTCTAA
                     TATTAAATGAATGTAAGATCTCATTATAATGAATAAACAAATGTTTCTATAATCCATT
                     GTGAATGTTTTGTTGGATCTCTTCTGCAGCATATAACTACTGTATGTGCTATGGTATG
                     GACTATGGAATATGATTAAAGATAAG"
                     /annotation_group="ATATGAAGATGAAGATGAAATATTTGGTGTGTCAAATAA
                     AAAGCTTGTGTGCTTAAGTTTGTGTTTTTTTCTTGGCTTGTTGTGTTATGAATTTGTG
                     GCTTTTTCTAATATTAAATGAATGTAAGATCTCATTATAATGAATAAACAAATGTTTC
                     TATAATCCATTGTGAATGTTTTGTTGGATCTCTTCTGCAGCATATAACTACTGTATGT
                     GCTATGGTATGGACTATGGAATATGATTAAAGATAAG: 9,412 -> 9,661"
                     /modified_by="User"
                     /label="HSP terminator"
     motif           8445..12099
                     /%_Identity=100
                     /Motif="ACCACAACACTTGTCGGTGAGATTATTTAATGCTGATTAGATTAGACAAA
                     AATTAATTAGTTTTGAGTAGTGGCGTAAGTGTAAATAATTAGTCTCTTTTTTAACTTA
                     GAAAATAGTTTAATCCTTAGTATAAATAGTCAAAATCACTGGAATGAAAAACAGTTTT
                     TAATTTTTCCAAATTTGATTCTGATACCATGTTAAATTCGTGGTTCAAAATCACTGCA
                     ATGAAAAGAGCAATATTGTTTAACTTTTTTTAGGAAAATCGAATTGATTTATAGTCAG
                     TTGATATAGAGTGAATACATAAGGAACATATACAGTTGATACAATTGTATAATTCGTT
                     CATACACTTAATACAAAGTGAACCCACAAGGAACATATACACTTAATATAATTGTATT
                     CCTTGATACAAACCAATTTTGTTCGTGTCTCTACTCTCTATTTCAATTTCGCTTGACT
                     CTTTACTTTTTCTAATATGTAGCTATAAATCGTAATTAAACAATACTATATCTCTAAA
                     TCTCTTATTAAGCTCAAACTATGGTCATATTCGAAAAAATCCTTTTAAATATTGGTCC
                     CCTCTCACGATTAATGATAGTTATAACTAACATTCAAATTTTAGTTGTACTTGACATC
                     TAAAACTTAAAAAATAGTACAAGTTAACTTTTTCTTTTTTTTAAAAAAAGGAAATACT
                     TGTATTTATTTTTTTAATATATAGTTATATTTTTGGTTATTTGAAAATACTTGATCTG
                     TCATGTATGCTCAGTTAAATATCGTCACATTATAGAGAAAAAAGTAATAGGAGAAAAA
                     AATTAAAAATTATTTCGAAAAATCAAAATTTTTTTTTGATTGAAATGAAAGATGGGTT
                     TCCCAATCGAGGCTGGCAGGATAGGTACATTGGGAAATTTGGATTTGTGTGTTGAAAA
                     TGATTGTTCAATTTGGCTTTTATAACATTTGTCGTTTATAATTTGTAGAAGGCTCTCT
                     ACAAGTTGGACTGAAGGCGGGAAACGACAATCTGATCATGAGCGGAGAATTAAGGGAG
                     TCACGTTATGACCCCCGCCGATGACGCGGGACAAGCCGTTTTACGTTTGGAACTGACA
                     GAACCGCAACGTTGAAGGAGCCACTCAGCCGCGGGTTTCTGGAGTTTAATGAGCTAAG
                     CACATACGTCAGAAACCATTATTGCGCGTTCAAAAGTCGCCTAAGGTCACTATCAGCT
                     AGCAAATATTTCTTGTCAAAAATGCTCCACTGACGTTCCATAAATTCCCCTCGGTATC
                     CAATTAGAGTCTCATATTCACTCTCAATCCAAATAATCTGCACCGGATCCGCTAGAGG
                     ATCTCGACCTGCAAGATCCCGGGGGGCAATGAGATCCTAGGATGGGGATTGAACAAGA
                     TGGATTGCACGCAGGTTCTCCGGCCGCTTGGGTGGAGAGGCTATTCGGCTATGACTGG
                     GCACAACAGACAATCGGCTGCTCTGATGCCGCCGTGTTCCGGCTGTCAGCGCAGGGGC
                     GCCCGGTTCTTTTTGTCAAGACCGACCTGTCCGGTGCCCTGAATGAACTCCAGGACGA
                     GGCAGCGCGGCTATCGTGGCTGGCCACGACGGGCGTTCCTTGCGCAGCTGTGCTCGAC
                     GTTGTCACTGAAGCGGGAAGGGACTGGCTGCTATTGGGCGAAGTGCCGGGGCAGGATC
                     TCCTGTCATCTCACCTTGCTCCTGCCGAGAAAGTATCCATCATGGCTGATGCAATGCG
                     GCGGCTGCATACGCTTGATCCGGCTACCTGCCCATTCGACCACCAAGCGAAACATCGC
                     ATCGAGCGAGCACGTACTCGGATGGAAGCCGGTCTTGTCGATCAGGATGATCTGGACG
                     AAGAGCATCAGGGGCTCGCGCCAGCCGAACTGTTCGCCAGGCTCAAGGCGCGCATGCC
                     CGACGGCGAGGATCTCGTCGTGACACATGGCGATGCCTGCTTGCCGAATATCATGGTG
                     GAAAATGGCCGCTTTTCTGGATTCATCGACTGTGGCCGGCTGGGTGTGGCGGACCGCT
                     ATCAGGACATAGCGTTGGCTACCCGTGATATTGCTGAAGAGCTTGGCGGCGAATGGGC
                     TGACCGCTTCCTCGTGCTTTACGGTATCGCCGCTCCCGATTCGCAGCGCATCGCCTTC
                     TATCGCCTTCTTGACGAGTTCTTCTGATTAATTAACGATCGACAAGCTCTATTTTCTC
                     CATAATAATGTGTGAGTAGTTCCCAGATAAGGGAATTAGGGTTCCTATAGGGTTTCGC
                     TCATGTGTTGAGCATATAAGAAACCCTTAGTATGTATTTGTATTTGTAAAATACTTCT
                     ATCAATAAAATTTCTAATTCCTAAAACCAAAATCCAGTACTAAAATCCAGATCCCCCG
                     AATTAATTCGGCGTTAATTCAGCATGGAGTCAAAGATTCAAATAGAGGACCTAACAGA
                     ACTCGCCGTAAAGACTGGCGAACAGTTCATACAGAGTCTCTTACGACTCAATGACAAG
                     AAGAAAATCTTCGTCAACATGGTGGAGCACGACACACTTGTCTACTCCAAAAATATCA
                     AAGATACAGTCTCAGAAGACCAAAGGGCAATTGAGACTTTTCAACAAAGGGTAATATC
                     CGGAAACCTCCTCGGATTCCATTGCCCAGCTATCTGTCACTTTATTGTGAAGATAGTG
                     GAAAAGGAAGGTGGCTCCTACAAATGCCATCATTGCGATAAAGGAAAGGCCATCGTTG
                     AAGATGCCTCTGCCGACAGTGGTCCCAAAGATGGACCCCCACCCACGAGGAGCATCGT
                     GGAAAAAGAAGACGTTCCAACCACGTCTTCAAAGCAAGTGGATTGATGTGATATCTCC
                     ACTGACGTAAGGGATGACGCACAATCCCACTATCCTTCGCAAGACCCTTCCTCTATAT
                     AAGGAAGTTCATTTCATTTGGAGAGAACACGGGGGACTCTTGACAGTAGTATAATATA
                     TTATCAAATTATTATGAACAGTACATCTATGTCTTCATTGGGAGTGAGAAAAGGTTCA
                     TGGACTGATGAAGAAGATTTTCTTCTAAGAAAATGTATTGATAAGTATGGTGAAGGAA
                     AATGGCATCTTGTTCCCATAAGAGCTGGTAACTATTAAATTAACTATCACGTTATTTT
                     TATTTGTCTTTCTGTCTCATTTTATTTGACGTTATTACGAATATCATCTGAAAATGTA
                     CGTGCAGGTCTGAATAGATGTCGGAAAAGTTGTAGATTGAGGTGGCTGAATTATCTAA
                     GGCCACATATCAAGAGAGGTGACTTTGAACAAGATGAAGTGGATCTCATTTTGAGGCT
                     TCATAAGCTCTTAGGCAACAGGCATGCAAGTTTATGTTTTGACAAAATTTGATTAGTA
                     TATATTATATATACGTGTGACTATTTCATCTAAATGTTACGTTATTTTACGTAGATGG
                     TCACTTATTGCTGGTAGACTTCCCGGAAGGACAGCTAACGATGTGAAAAACTATTGGA
                     ACACTAATCTTCTAAGGAAGTTAAATACTACTAAAATTGTTCCTCGCGAAAAGATTAA
                     CAATAAGTGTGGAGAAATTAGTACTAAGATTGAAATTATAAAACCTCAACGACGCAAG
                     TATTTCTCAAGCACAATGAAGAATGTTACAAACAATAATGTAATTTTGGACGAGGAGG
                     AACATTGCA"
                     /annotation_group="GT donor template: 8,445 -> 12,099"
                     /modified_by="User"
                     /label="GT donor"
     misc_feature    8445..9431
                     /created_by="User"
                     /label="left ANT1 homology "
     misc_feature    9437..9805
                     /vntifkey=21
                     /modified_by="User"
                     /label="NOS promoter"
                     /note="Geneious type: promoter eukaryotic"
     CDS             9812..10609
                     /created_by="User"
                     /modified_by="User"
                     /label="neomycin phosphotransferase CDS"
     polyA_signal    10621..10836
                     /label="CaMV35S polyA"
     promoter        10837..11374
                     /note="CaMV35S; 35S promoter from CaMV"
                     /label="CaMV35S; 35S promoter from CaMV"
     misc_feature    11381..12099
                     /created_by="User"
                     /label="right ANT1 homology"
     gene            11408..>12099
                     /created_by="User"
                     /modified_by="User"
                     /label="ANT1"
     exon            11408..11536
                     /Mismatches=0
                     /%_Identity=100
                     /Motif="ATGAACAGTACATCTATGTCTTCATTGGGAGTGAGAAAAGGTTCATGGAC
                     TGATGAAGAAGATTTTCTTCTAAGAAAATGTATTGATAAGTATGGTGAAGGAAAATGG
                     CATCTTGTTCCCATAAGAGCT"
                     /annotation_group="ATGAACAGTACATCTATGTCTTCATTGGGAGTGAGAAAA
                     GGTTCATGGACTGATGAAGAAGATTTTCTTCTAAGAAAATGTATTGATAAGTATGGTG
                     AAGGAAAATGGCATCTTGTTCCCATAAGAGCT: 5,006 -> 5,134"
                     /modified_by="User"
                     /label="exon1"
     intron          11537..11632
                     /Mismatches=0
                     /%_Identity=100
                     /Motif="GGTAACTATTAAATTAACTATCACGTTATTTTTATTTGTCTTTCTGTCTC
                     ATTTTATTTGACGTTATTACGAATATCATCTGAAAATGTACGTGCA"
                     /annotation_group="intron1: 5,135 -> 5,230"
                     /modified_by="User"
                     /label="intron1"
     exon            11633..11761
                     /Mismatches=0
                     /%_Identity=100
                     /Motif="GGTCTGAATAGATGTCGGAAAAGTTGTAGATTGAGGTGGCTGAATTATCT
                     AAGGCCACATATCAAGAGAGGTGACTTTGAACAAGATGAAGTGGATCTCATTTTGAGG
                     CTTCATAAGCTCTTAGGCAAC"
                     /annotation_group="exon2: 5,231 -> 5,359"
                     /modified_by="User"
                     /label="exon2"
     intron          11762..11852
                     /Mismatches=0
                     /%_Identity=100
                     /Motif="AGGCATGCAAGTTTATGTTTTGACAAAATTTGATTAGTATATATTATATA
                     TACGTGTGACTATTTCATCTAAATGTTACGTTATTTTACGT"
                     /annotation_group="intron2: 5,360 -> 5,450"
                     /modified_by="User"
                     /label="intron2"
     exon            11853..>12099
                     /Mismatches=0
                     /%_Identity=100
                     /Motif="AGATGGTCACTTATTGCTGGTAGACTTCCCGGAAGGACAGCTAACGATGT
                     GAAAAACTATTGGAACACTAATCTTCTAAGGAAGTTAAATACTACTAAAATTGTTCCT
                     CGCGAAAAGATTAACAATAAGTGTGGAGAAATTAGTACTAAGATTGAAATTATAAAAC
                     CTCAACGACGCAAGTATTTCTCAAGCACAATGAAGAATGTTACAAACAATAATGTAAT
                     TTTGGACGAGGAGGAACATTGCAAGGAAATAATAAGTGAGAAACAAACTCCAGATGCA
                     TCGATGGACAACGTAGATCCATGGTGGATAAATTTACTGGAAAATTGCAATGACGATA
                     TTGAAGAAGATGAAGAGGTTGTAATTAATTATGAAAAAACACTAACAAGTTTGTTACA
                     TGAAGAAATATCACCACCATTAAATATTGGTGAAGGTAACTCCATGCAACAAGGACAA
                     ATAAGTCATGAAAATTGGGGTGAATTTTCTCTTAATTTACCACCCATGCAACAAGGAG
                     TACAAAATGATGATTTTTCTGCTGAAATTGACTTATGGAATCTACTTGATTAA"
                     /annotation_group="exon3: 5,451 -> 6,017"
                     /modified_by="User"
                     /label="exon3"
     terminator      12107..12441
                     /created_by="User"
                     /label="SIR from BeYDV_see Mor et al 2003"
     origin          12123^12124
                     /label="origin"
     CDS             complement(12442..13381)
                     /created_by="User"
                     /modified_by="User"
                     /label="Rep and RepA"
     misc_feature    <13382..13733
                     /vntifkey=21
                     /ApEinfo_label="LIR\from\BeYDV\see\Mor\et\al.\2003"
                     /ApEinfo_fwdcolor="#c0c0c0"
                     /ApEinfo_revcolor="pink"
                     /ApEinfo_graphicformat="arrow_data {{0 1 2 0 0 -1} {} 0}
                     width 5 offset 0"
                     /label="LIR\from\BeYDV\see\Mor\et\al.\2003(1)"
     misc_feature    13405..13417
                     /ApEinfo_fwdcolor="#8080ff"
                     /ApEinfo_revcolor="green"
                     /ApEinfo_graphicformat="arrow_data {{0 1 2 0 0 -1} {} 0}
                     width 5 offset 0"
                     /label="CA-motif"
     misc_feature    13431..13438
                     /ApEinfo_label="Rep-binding site (BeYDV)"
                     /ApEinfo_fwdcolor="#000080"
                     /ApEinfo_revcolor="green"
                     /ApEinfo_graphicformat="arrow_data {{0 1 2 0 0 -1} {} 0}
                     width 5 offset 0"
                     /label="Rep-binding site (BeYDV)(2)"
     misc_feature    13439..13446
                     /ApEinfo_label="Rep-binding site (BeYDV)"
                     /ApEinfo_fwdcolor="#000080"
                     /ApEinfo_revcolor="green"
                     /ApEinfo_graphicformat="arrow_data {{0 1 2 0 0 -1} {} 0}
                     width 5 offset 0"
                     /label="Rep-binding site (BeYDV)(3)"
     misc_feature    13541..13549
                     /vntifkey=21
                     /ApEinfo_label="stem-loop\structure"
                     /ApEinfo_fwdcolor="#ff0080"
                     /ApEinfo_revcolor="pink"
                     /ApEinfo_graphicformat="arrow_data {{0 1 2 0 0 -1} {} 0}
                     width 5 offset 0"
                     /label="stem-loop\structure(1)"
     misc_feature    13774..13799
                     /vntifkey=21
                     /ApEinfo_fwdcolor="#808040"
                     /ApEinfo_revcolor="pink"
                     /ApEinfo_graphicformat="arrow_data {{0 1 2 0 0 -1} {} 0}
                     width 5 offset 0"
                     /label="T-Border\(right)"
     misc_feature    complement(14840..15840)
                     /label="pVS1 sta"
     rep_origin      complement(16433..17433)
                     /label="pVS1 rep"
     misc_feature    complement(17843..18103)
                     /label="pBR322 bom"
     rep_origin      complement(18243..18523)
                     /label="pBR322 ori"
     CDS             complement(18817..19608)
                     /%_Identity=100
                     /Motif="ATGGCTAAAATGAGAATATCACCGGAATTGAAAAAACTGATCGAAAAATA
                     CCGCTGCGTAAAAGATACGGAAGGAATGTCTCCTGCTAAGGTATATAAGCTGGTGGGA
                     GAAAATGAAAACCTATATTTAAAAATGACGGACAGCCGGTATAAAGGGACCACCTATG
                     ATGTGGAACGGGAAAAGGACATGATGCTATGGCTGGAAGGAAAGCTGCCTGTTCCAAA
                     GGTCCTGCACTTTGAACGGCATGATGGCTGGAGCAATCTGCTCATGAGTGAGGCCGAT
                     GGCGTCCTTTGCTCGGAAGAGTATGAAGATGAACAAAGCCCTGAAAAGATTATCGAGC
                     TGTATGCGGAGTGCATCAGGCTCTTTCACTCCATCGACATATCGGATTGTCCCTATAC
                     GAATAGCTTAGACAGCCGCTTAGCCGAATTGGATTACTTACTGAATAACGATCTGGCC
                     GATGTGGATTGCGAAAACTGGGAAGAAGACACTCCATTTAAAGATCCGCGCGAGCTGT
                     ATGATTTTTTAAAGACGGAAAAGCCCGAAGAGGAACTTGTCTTTTCCCACGGCGACCT
                     GGGAGACAGCAACATCTTTGTGAAAGATGGCAAAGTAAGTGGCTTTATTGATCTTGGG
                     AGAAGCGGCAGGGCGGACAAGTGGTATGACATTGCCTTCTGCGTCCGGTCGATCAGGG
                     AGGATATCGGGGAAGAACAGTATGTCGAGCTATTTTTTGACTTACTGGGGATCAAGCC
                     TGATTGGGAGAAAATAAAATATTATATTTTACTGGATGAATTGTTT"
                     /annotation_group="Kanamycin (R): 18,817 <- 19,608"
                     /modified_by="User"
                     /label="Kanamycin (R)"
     misc_feature    20033..20057
                     /label="T-Border (left)"
ORIGIN      
        1 gttagcagaa ggcatgttgt tgtgactccg aggggttgcc tcaaactcta tcttataacc
       61 ggcgtggagg catggaggca ggggtatttt ggtcatttta atagatagtg gaaaatgacg
      121 tggaatttac ttaaagacga agtctttgcg acaagggggg gcccacgccg aatttaatat
      181 taccggcgtg gccccccctt atcgcgagtg ctttagcacg agcggtccag atttaaagta
      241 gaaaatttcc cgcccactag ggttaaaggt gttcacacta taaaagcata tacgatgtga
      301 tggtatttga tggagcgtat attgtatcag gtatttccgt tggatacgaa ttattcgtac
      361 gaccctcggc gcgccagatt tgccttttca atttcagaaa gaatgctaac ccacagatgg
      421 ttagagaggc ttacgcagca ggtatcatca agacgatcta cccgagcaat aatctccagg
      481 aaatcaaata ccttcccaag aaggttaaag atgcagtcaa aagattcagg actaactgca
      541 tcaagaacac agagaaagat atatttctca agatcagaag tactattcca gtatggacga
      601 ttcaaggctt gcttcacaaa ccaaggcaag taatagagat tggagtctct aaaaaggtag
      661 ttcccactga atcaaaggcc atggagtcaa agattcaaat agaggaccta acagaactcg
      721 ccgtaaagac tggcgaacag ttcatacaga gtctcttacg actcaatgac aagaagaaaa
      781 tcttcgtcaa catggtggag cacgacacac ttgtctactc caaaaatatc aaagatacag
      841 tctcagaaga ccaaagggca attgagactt ttcaacaaag ggtaatatcc ggaaacctcc
      901 tcggattcca ttgcccagct atctgtcact ttattgtgaa gatagtggaa aaggaaggtg
      961 gctcctacaa atgccatcat tgcgataaag gaaaggccat cgttgaagat gcctctgccg
     1021 acagtggtcc caaagatgga cccccaccca cgaggagcat cgtggaaaaa gaagacgttc
     1081 caaccacgtc ttcaaagcaa gtggattgat gtgatatctc cactgacgta agggatgacg
     1141 cacaatccca ctatccttcg caagaccctt cctctatata aggaagttca tttcatttgg
     1201 agagaacacg ggggactcct gcaggaaaaa tggcttcctc cgattataag gatcacgatg
     1261 gcgactacaa ggaccacgat attgactaca aagacgatga cgataaaatg gctcctaaga
     1321 aaaagcgcaa agtcggtatc catggcgttc cctctagaat ggtggatcta cgcacgctcg
     1381 gctacagtca gcagcagcaa gagaagatca aaccgaaggt gcgttcgaca gtggcgcagc
     1441 accacgaggc actggtgggc catgggttta cacacgcgca catcgttgcg ctcagccaac
     1501 acccggcagc gttagggacc gtcgctgtca cgtatcagca cataatcacg gcgttgccag
     1561 aggcgacaca cgaagacatc gttggcgtcg gcaaacagtg gtccggcgca cgcgccctgg
     1621 aggccttgct cacggatgcg ggggagttga gaggtccgcc gttacagttg gacacaggcc
     1681 aacttgtgaa gattgcaaaa cgtggcggcg tgaccgcaat ggaggcagtg catgccagca
     1741 ggaatgcgtt aacaggtgcc cccctgaacc tgaccccgga ccaagtggtg gctatcgcca
     1801 gcaacattgg cggcaagcaa gcgctcgaaa cggtgcagcg gctgttgccg gtgctgtgcc
     1861 aggaccatgg cctgaccccg gaccaagtgg tggctatcgc cagcaacaat ggcggcaagc
     1921 aagcgctcga aacggtgcag cggctgttgc cggtgctgtg ccaggaccat ggcctgaccc
     1981 cggaccaagt ggtggctatc gccagcaacg gtggcggcaa gcaagcgctc gaaacggtgc
     2041 agcggctgtt gccggtgctg tgccaggacc atggcctgac cccggaccaa gtggtggcta
     2101 tcgccagcaa cggtggcggc aagcaagcgc tcgaaacggt gcagcggctg ttgccggtgc
     2161 tgtgccagga ccatggcctg accccggacc aagtggtggc tatcgccagc aacattggcg
     2221 gcaagcaagc gctcgaaacg gtgcagcggc tgttgccggt gctgtgccag gaccatggcc
     2281 tgactccgga ccaagtggtg gctatcgcca gccacgatgg cggcaagcaa gcgctcgaaa
     2341 cggtgcagcg gctgttgccg gtgctgtgcc aggaccatgg cctgaccccg gaccaagtgg
     2401 tggctatcgc cagcaacatt ggcggcaagc aagcgctcga aacggtgcag cggctgttgc
     2461 cggtgctgtg ccaggaccat ggcctgaccc cggaccaagt ggtggctatc gccagcaaca
     2521 ttggcggcaa gcaagcgctc gaaacggtgc agcggctgtt gccggtgctg tgccaggacc
     2581 atggcctgac cccggaccaa gtggtggcta tcgccagcaa cggtggcggc aagcaagcgc
     2641 tcgaaacggt gcagcggctg ttgccggtgc tgtgccagga ccatggcctg accccggacc
     2701 aagtggtggc tatcgccagc aacggtggcg gcaagcaagc gctcgaaacg gtgcagcggc
     2761 tgttgccggt gctgtgccag gaccatggcc tgaccccgga ccaagtggtg gctatcgcca
     2821 gcaacggtgg cggcaagcaa gcgctcgaaa cggtgcagcg gctgttgccg gtgctgtgcc
     2881 aggaccatgg cctgaccccg gaccaagtgg tggctatcgc cagcaacatt ggcggcaagc
     2941 aagcgctcga aacggtgcag cggctgttgc cggtgctgtg ccaggaccat ggcctgaccc
     3001 cggaccaagt ggtggctatc gccagcaaca ttggcggcaa gcaagcgctc gaaacggtgc
     3061 agcggctgtt gccggtgctg tgccaggacc atggcctgac cccggaccaa gtggtggcta
     3121 tcgccagcaa cggtggcggc aagcaagcgc tcgaaacggt gcagcggctg ttgccggtgc
     3181 tgtgccagga ccatggcctg accccggacc aagtggtggc tatcgccagc aacattggcg
     3241 gcaagcaagc gctcgaaacg gtgcagcggc tgttgccggt gctgtgccag gaccatggcc
     3301 tgactccgga ccaagtggtg gctatcgcca gccacgatgg cggcaagcaa gcgctcgaaa
     3361 cggtgcagcg gctgttgccg gtgctgtgcc aggaccatgg cctgaccccg gaccaagtgg
     3421 tggctatcgc cagcaacatt ggcggcaagc aagcgctcga aacggtgcag cggctgttgc
     3481 cggtgctgtg ccaggaccat ggcctgactc cggaccaagt ggtggctatc gccagccacg
     3541 atggcggcaa gcaagcgctc gaaacggtgc agcggctgtt gccggtgctg tgccaggacc
     3601 atggcctgac tccggaccaa gtggtggcta tcgccagcca cgatggcggc aagcaagcgc
     3661 tcgaaacggt gcagcggctg ttgccggtgc tgtgccagga ccatggcctg accccggacc
     3721 aagtggtggc tatcgccagc aacggtggcg gcaagcaagc gctcgaaacg gtgcagcggc
     3781 tgttgccggt gctgtgccag gaccatggcc tgaccccgga ccaagtggtg gctatcgcca
     3841 gcaacggtgg cggcaagcaa gcgctcgaaa gcattgtggc ccagctgagc cggcctgatc
     3901 cggcgttggc cgcgttgacc aacgaccacc tcgtcgcctt ggcctgcctc ggcggacgtc
     3961 ctgccatgga tgcagtgaaa aagggattgc cgcacgcgcc ggaattgatc agaagagtca
     4021 atcgccgtat tggcgaacgc acgtcccatc gcgttgccgg atcccagctg gtgaagtccg
     4081 agctggaaga aaaaaagagc gagctgcgcc acaagctcaa gtacgtgccc cacgagtaca
     4141 tcgagctgat cgagatcgcc cgcaacagca cccaagaccg catcctggag atgaaagtga
     4201 tggagttctt catgaaggtg tacggctacc gcggcaagca cctgggcggc tcccgcaagc
     4261 ccgatggcgc catctacacc gtgggctccc ccatcgacta tggcgtcatt gtcgacacca
     4321 aggcctactc cggcggctac aacttaccca tcggtcaggc cgacgagatg caacgctacg
     4381 tgaaggagaa ccagacccgc aataagcaca ttaatcccaa cgagtggtgg aaggtgtacc
     4441 cctcctccgt gaccgagttc aaattcctgt tcgtgtccgg ccacttcaag ggcaattata
     4501 aggcccaact gacccgcctg aaccgcaaga ccaactgcaa cggcgccgtg ctgtccgtgg
     4561 aggaactgct gatcggcggc gagatgatca aggctggtac cctgaccctg gaagaggtgc
     4621 gccgcaagtt caacaatggt gaaatcaatt tcaggtccgg aagcggcgcc acgaacttct
     4681 ctctgttaaa gcaagcaggt gacgtggaag aaaacccagg gcccatggac tacaaagacc
     4741 atgacggtga ttataaagat catgacatcg attacaagga tgacgatgac aagatggccc
     4801 ccaagaagaa gaggaaggtg ggcattcacg gggtgccggc tagcatggtg gatctacgca
     4861 cgctcggcta cagtcagcag cagcaagaga agatcaaacc gaaggtgcgt tcgacagtgg
     4921 cgcagcacca cgaggcactg gtgggccatg ggtttacaca cgcgcacatc gttgcgctca
     4981 gccaacaccc ggcagcgtta gggaccgtcg ctgtcacgta tcagcacata atcacggcgt
     5041 tgccagaggc gacacacgaa gacatcgttg gcgtcggcaa acagtggtcc ggcgcacgcg
     5101 ccctggaggc cttgctcacg gatgcggggg agttgagagg tccgccgtta cagttggaca
     5161 caggccaact tgtgaagatt gcaaaacgtg gcggcgtgac cgcaatggag gcagtgcatg
     5221 catcgcgcaa tgcactgacg ggtgcccccc tgaacctgac cccggaccaa gtggtggcta
     5281 tcgccagcaa cggtggcggc aagcaagcgc tcgaaacggt gcagcggctg ttgccggtgc
     5341 tgtgccagga ccatggcctg accccggacc aagtggtggc tatcgccagc aacggtggcg
     5401 gcaagcaagc gctcgaaacg gtgcagcggc tgttgccggt gctgtgccag gaccatggcc
     5461 tgaccccgga ccaagtggtg gctatcgcca gcaacggtgg cggcaagcaa gcgctcgaaa
     5521 cggtgcagcg gctgttgccg gtgctgtgcc aggaccatgg cctgaccccg gaccaagtgg
     5581 tggctatcgc cagcaacggt ggcggcaagc aagcgctcga aacggtgcag cggctgttgc
     5641 cggtgctgtg ccaggaccat ggcctgaccc cggaccaagt ggtggctatc gccagcaaca
     5701 ttggcggcaa gcaagcgctc gaaacggtgc agcggctgtt gccggtgctg tgccaggacc
     5761 atggcctgac cccggaccaa gtggtggcta tcgccagcaa cggtggcggc aagcaagcgc
     5821 tcgaaacggt gcagcggctg ttgccggtgc tgtgccagga ccatggcctg accccggacc
     5881 aagtggtggc tatcgccagc aacggtggcg gcaagcaagc gctcgaaacg gtgcagcggc
     5941 tgttgccggt gctgtgccag gaccatggcc tgaccccgga ccaagtggtg gctatcgcca
     6001 gcaacaatgg cggcaagcaa gcgctcgaaa cggtgcagcg gctgttgccg gtgctgtgcc
     6061 aggaccatgg cctgaccccg gaccaagtgg tggctatcgc cagcaacggt ggcggcaagc
     6121 aagcgctcga aacggtgcag cggctgttgc cggtgctgtg ccaggaccat ggcctgactc
     6181 cggaccaagt ggtggctatc gccagccacg atggcggcaa gcaagcgctc gaaacggtgc
     6241 agcggctgtt gccggtgctg tgccaggacc atggcctgac cccggaccaa gtggtggcta
     6301 tcgccagcaa cggtggcggc aagcaagcgc tcgaaacggt gcagcggctg ttgccggtgc
     6361 tgtgccagga ccatggcctg accccggacc aagtggtggc tatcgccagc aacattggcg
     6421 gcaagcaagc gctcgaaacg gtgcagcggc tgttgccggt gctgtgccag gaccatggcc
     6481 tgaccccgga ccaagtggtg gctatcgcca gcaacggtgg cggcaagcaa gcgctcgaaa
     6541 cggtgcagcg gctgttgccg gtgctgtgcc aggaccatgg cctgaccccg gaccaagtgg
     6601 tggctatcgc cagcaacatt ggcggcaagc aagcgctcga aacggtgcag cggctgttgc
     6661 cggtgctgtg ccaggaccat ggcctgaccc cggaccaagt ggtggctatc gccagcaacg
     6721 gtggcggcaa gcaagcgctc gaaacggtgc agcggctgtt gccggtgctg tgccaggacc
     6781 atggcctgac cccggaccaa gtggtggcta tcgccagcaa cattggcggc aagcaagcgc
     6841 tcgaaacggt gcagcggctg ttgccggtgc tgtgccagga ccatggcctg accccggacc
     6901 aagtggtggc tatcgccagc aacggtggcg gcaagcaagc gctcgaaacg gtgcagcggc
     6961 tgttgccggt gctgtgccag gaccatggcc tgaccccgga ccaagtggtg gctatcgcca
     7021 gcaacattgg cggcaagcaa gcgctcgaaa cggtgcagcg gctgttgccg gtgctgtgcc
     7081 aggaccatgg cctgactccg gaccaagtgg tggctatcgc cagccacgat ggcggcaagc
     7141 aagcgctcga aacggtgcag cggctgttgc cggtgctgtg ccaggaccat ggcctgaccc
     7201 cggaccaagt ggtggctatc gccagcaacg gtggcggcaa gcaagcgctc gaaacggtgc
     7261 agcggctgtt gccggtgctg tgccaggacc atggcctgac cccggaccaa gtggtggcta
     7321 tcgccagcaa cggtggcggc aagcaagcgc tcgaaagcat tgtggcccag ctgagccggc
     7381 ctgatccggc gttggccgcg ttgaccaacg atcatctggt ggcactcgcg tgcctcggcg
     7441 gacgtcctgc catggatgca gtgaaaaagg gattgccgca cgcgccggaa ttgatcagaa
     7501 gagtcaatcg ccgtattggc gaacgcacgt cccatcgcgt tgccagatct caactagtca
     7561 aaagtgaact ggaggagaag aaatctgaac ttcgtcataa attgaaatat gtgcctcatg
     7621 aatatattga attaattgaa attgccagaa attccactca ggatagaatt cttgaaatga
     7681 aggtaatgga attttttatg aaagtttatg gatatagagg taaacatttg ggtggatcaa
     7741 ggaaaccgga cggagcaatt tatactgtcg gatctcctat tgattacggt gtgatcgtgg
     7801 atactaaagc ttatagcgga ggttataatc tgccaattgg ccaagcagat gaaatggagc
     7861 gatatgtcga agaaaatcaa acacgagaca aacatctcaa ccctaatgaa tggtggaaag
     7921 tctatccatc ttctgtaacg gaatttaagt ttttatttgt gagtggtcac tttaaaggaa
     7981 actacaaagc tcagcttaca cgattaaatc atatcactaa ttgtaatgga gctgttctta
     8041 gtgtagaaga gcttttaatt ggtggagaaa tgattaaagc cggcacatta accttagagg
     8101 aagtgaggcg gaaatttaat aacggcgaga taaactttta atagctcgag atatgaagat
     8161 gaagatgaaa tatttggtgt gtcaaataaa aagcttgtgt gcttaagttt gtgttttttt
     8221 cttggcttgt tgtgttatga atttgtggct ttttctaata ttaaatgaat gtaagatcac
     8281 attataatga ataaacaaat gtttctataa tccattgtga atgttttgtt ggatctcttc
     8341 tgcagcatat aactactgta tgtgctatgg tatggactat ggaatatgat taaagataag
     8401 gagctttggg tacgtcacgt ggctcgagcg cgtagtcctc ggtaaccaca acacttgtcg
     8461 gtgagattat ttaatgctga ttagattaga caaaaattaa ttagttttga gtagtggcgt
     8521 aagtgtaaat aattagtctc ttttttaact tagaaaatag tttaatcctt agtataaata
     8581 gtcaaaatca ctggaatgaa aaacagtttt taatttttcc aaatttgatt ctgataccat
     8641 gttaaattcg tggttcaaaa tcactgcaat gaaaagagca atattgttta acttttttta
     8701 ggaaaatcga attgatttat agtcagttga tatagagtga atacataagg aacatataca
     8761 gttgatacaa ttgtataatt cgttcataca cttaatacaa agtgaaccca caaggaacat
     8821 atacacttaa tataattgta ttccttgata caaaccaatt ttgttcgtgt ctctactctc
     8881 tatttcaatt tcgcttgact ctttactttt tctaatatgt agctataaat cgtaattaaa
     8941 caatactata tctctaaatc tcttattaag ctcaaactat ggtcatattc gaaaaaatcc
     9001 ttttaaatat tggtcccctc tcacgattaa tgatagttat aactaacatt caaattttag
     9061 ttgtacttga catctaaaac ttaaaaaata gtacaagtta actttttctt ttttttaaaa
     9121 aaaggaaata cttgtattta tttttttaat atatagttat atttttggtt atttgaaaat
     9181 acttgatctg tcatgtatgc tcagttaaat atcgtcacat tatagagaaa aaagtaatag
     9241 gagaaaaaaa ttaaaaatta tttcgaaaaa tcaaaatttt tttttgattg aaatgaaaga
     9301 tgggtttccc aatcgaggct ggcaggatag gtacattggg aaatttggat ttgtgtgttg
     9361 aaaatgattg ttcaatttgg cttttataac atttgtcgtt tataatttgt agaaggctct
     9421 ctacaagttg gactgaaggc gggaaacgac aatctgatca tgagcggaga attaagggag
     9481 tcacgttatg acccccgccg atgacgcggg acaagccgtt ttacgtttgg aactgacaga
     9541 accgcaacgt tgaaggagcc actcagccgc gggtttctgg agtttaatga gctaagcaca
     9601 tacgtcagaa accattattg cgcgttcaaa agtcgcctaa ggtcactatc agctagcaaa
     9661 tatttcttgt caaaaatgct ccactgacgt tccataaatt cccctcggta tccaattaga
     9721 gtctcatatt cactctcaat ccaaataatc tgcaccggat ccgctagagg atctcgacct
     9781 gcaagatccc ggggggcaat gagatcctag gatggggatt gaacaagatg gattgcacgc
     9841 aggttctccg gccgcttggg tggagaggct attcggctat gactgggcac aacagacaat
     9901 cggctgctct gatgccgccg tgttccggct gtcagcgcag gggcgcccgg ttctttttgt
     9961 caagaccgac ctgtccggtg ccctgaatga actccaggac gaggcagcgc ggctatcgtg
    10021 gctggccacg acgggcgttc cttgcgcagc tgtgctcgac gttgtcactg aagcgggaag
    10081 ggactggctg ctattgggcg aagtgccggg gcaggatctc ctgtcatctc accttgctcc
    10141 tgccgagaaa gtatccatca tggctgatgc aatgcggcgg ctgcatacgc ttgatccggc
    10201 tacctgccca ttcgaccacc aagcgaaaca tcgcatcgag cgagcacgta ctcggatgga
    10261 agccggtctt gtcgatcagg atgatctgga cgaagagcat caggggctcg cgccagccga
    10321 actgttcgcc aggctcaagg cgcgcatgcc cgacggcgag gatctcgtcg tgacacatgg
    10381 cgatgcctgc ttgccgaata tcatggtgga aaatggccgc ttttctggat tcatcgactg
    10441 tggccggctg ggtgtggcgg accgctatca ggacatagcg ttggctaccc gtgatattgc
    10501 tgaagagctt ggcggcgaat gggctgaccg cttcctcgtg ctttacggta tcgccgctcc
    10561 cgattcgcag cgcatcgcct tctatcgcct tcttgacgag ttcttctgat taattaacga
    10621 tcgacaagct ctattttctc cataataatg tgtgagtagt tcccagataa gggaattagg
    10681 gttcctatag ggtttcgctc atgtgttgag catataagaa acccttagta tgtatttgta
    10741 tttgtaaaat acttctatca ataaaatttc taattcctaa aaccaaaatc cagtactaaa
    10801 atccagatcc cccgaattaa ttcggcgtta attcagcatg gagtcaaaga ttcaaataga
    10861 ggacctaaca gaactcgccg taaagactgg cgaacagttc atacagagtc tcttacgact
    10921 caatgacaag aagaaaatct tcgtcaacat ggtggagcac gacacacttg tctactccaa
    10981 aaatatcaaa gatacagtct cagaagacca aagggcaatt gagacttttc aacaaagggt
    11041 aatatccgga aacctcctcg gattccattg cccagctatc tgtcacttta ttgtgaagat
    11101 agtggaaaag gaaggtggct cctacaaatg ccatcattgc gataaaggaa aggccatcgt
    11161 tgaagatgcc tctgccgaca gtggtcccaa agatggaccc ccacccacga ggagcatcgt
    11221 ggaaaaagaa gacgttccaa ccacgtcttc aaagcaagtg gattgatgtg atatctccac
    11281 tgacgtaagg gatgacgcac aatcccacta tccttcgcaa gacccttcct ctatataagg
    11341 aagttcattt catttggaga gaacacgggg gactcttgac agtagtataa tatattatca
    11401 aattattatg aacagtacat ctatgtcttc attgggagtg agaaaaggtt catggactga
    11461 tgaagaagat tttcttctaa gaaaatgtat tgataagtat ggtgaaggaa aatggcatct
    11521 tgttcccata agagctggta actattaaat taactatcac gttattttta tttgtctttc
    11581 tgtctcattt tatttgacgt tattacgaat atcatctgaa aatgtacgtg caggtctgaa
    11641 tagatgtcgg aaaagttgta gattgaggtg gctgaattat ctaaggccac atatcaagag
    11701 aggtgacttt gaacaagatg aagtggatct cattttgagg cttcataagc tcttaggcaa
    11761 caggcatgca agtttatgtt ttgacaaaat ttgattagta tatattatat atacgtgtga
    11821 ctatttcatc taaatgttac gttattttac gtagatggtc acttattgct ggtagacttc
    11881 ccggaaggac agctaacgat gtgaaaaact attggaacac taatcttcta aggaagttaa
    11941 atactactaa aattgttcct cgcgaaaaga ttaacaataa gtgtggagaa attagtacta
    12001 agattgaaat tataaaacct caacgacgca agtatttctc aagcacaatg aagaatgtta
    12061 caaacaataa tgtaattttg gacgaggagg aacattgcat ttaaatgagt gtacttcaag
    12121 tcagtgggaa atcaataaaa tgattatttt atgaatatat ttcattgtgc aagtagatag
    12181 aaattacata tgttacataa cacacgaaat aaacaaaaaa agacaatcca aaaacaaaca
    12241 ccccaaaaaa aataatcact ttagataaac tcgtatgagg agaggcacgt tcagtgactc
    12301 gacgattccc gagcaaaaaa agtctccccg tcacacatgt agtgggtgac gcaattatct
    12361 ttaaagtaat ccttctgttg acttgtcatt gataacatcc agtcttcgtc aggattgcaa
    12421 agaattatag aagggatccc accttttatt ttcttctttt ttccatattt agggttgaca
    12481 gtgaaatcag actggcaacc tattaattgc ttccacaatg ggacgaactt gaaggggatg
    12541 tcgtcgatga tattataggt ggcgtgttca tcgtagttgg tgaaatcgat ggtaccgttc
    12601 caatagttgt gtcgtccgag acttctagcc caggtggtct ttccggtacg agttggtccg
    12661 cagatgtaga ggctggggtg tcggattcca ttccttccat tgtccttgtt aaatcggcca
    12721 tccattcaag gtcagattga gcttgttggt atgagacagg atgtatgtaa gtataagcgt
    12781 ctatgcttac atggtataga tgggtttccc tccaggagtg tagatcttcg tggcagcgaa
    12841 gatctgattc tgtgaagggc gacacatacg gttcaggttg tggagggaat aatttgttgg
    12901 ctgaatattc cagccattga agctttgttg cccattcatg agggaattct tccttgatca
    12961 tgtcaagata ttcctcctta gacgttgcag tctggataat agttctccat cgtgcgtcag
    13021 atttgcgagg agaaacctta tgatctcgga aatctcctct ggttttaata tctccgtcct
    13081 ttgatatgta atcaaggact tgtttagagt ttctagctgg ctggatatta gggtgatttc
    13141 cttcaaaatc gaaaaaagaa ggatccctaa tacaaggttt tttatcaagc tggagaagag
    13201 catgatagtg ggtagtgcca tcttgatgaa gctcagaagc aacaccaagg aagaaaataa
    13261 gaaaaggtgt gagtttctcc cagagaaact ggaataaatc atctctttga gatgagcact
    13321 tgggataggt aaggaaaaca tatttagatt ggagtctgaa gttcttacta gcagaaggca
    13381 tgttgttgtg actccgaggg gttgcctcaa actctatctt ataaccggcg tggaggcatg
    13441 gaggcagggg tattttggtc attttaatag atagtggaaa atgacgtgga atttacttaa
    13501 agacgaagtc tttgcgacaa gggggggccc acgccgaatt taatattacc ggcgtggccc
    13561 ccccttatcg cgagtgcttt agcacgagcg gtccagattt aaagtagaaa atttcccgcc
    13621 cactagggtt aaaggtgttc acactataaa agcatatacg atgtgatggt atttgatgga
    13681 gcgtatattg tatcaggtat ttccgttgga tacgaattat tcgtacgacc ctcatagttt
    13741 aaactatcag tgtttgacag gatatattgg cgggtaaacc taagagaaaa gagcgtttat
    13801 tagaataacg gatatttaaa agggcgtgaa aaggtttatc cgttcgtcca tttgtatgtg
    13861 catgccaacc acagggttcc cctcgggatc aaagtacttt gatccaaccc ctccgctgct
    13921 atagtgcagt cggcttctga cgttcagtgc agccgtcttc tgaaaacgac atgtcgcaca
    13981 agtcctaagt tacgcgacag gctgccgccc tgcccttttc ctggcgtttt cttgtcgcgt
    14041 gttttagtcg cataaagtag aatacttgcg actagaaccg gagacattac gccatgaaca
    14101 agagcgccgc cgctggcctg ctgggctatg cccgcgtcag caccgacgac caggacttga
    14161 ccaaccaacg ggccgaactg cacgcggccg gctgcaccaa gctgttttcc gagaagatca
    14221 ccggcaccag gcgcgaccgc ccggagctgg ccaggatgct tgaccaccta cgccctggcg
    14281 acgttgtgac agtgaccagg ctagaccgcc tggcccgcag cacccgcgac ctactggaca
    14341 ttgccgagcg catccaggag gccggcgcgg gcctgcgtag cctggcagag ccgtgggccg
    14401 acaccaccac gccggccggc cgcatggtgt tgaccgtgtt cgccggcatt gccgagttcg
    14461 agcgttccct aatcatcgac cgcacccgga gcgggcgcga ggccgccaag gcccgaggcg
    14521 tgaagtttgg cccccgccct accctcaccc cggcacagat cgcgcacgcc cgcgagctga
    14581 tcgaccagga aggccgcacc gtgaaagagg cggctgcact gcttggcgtg catcgctcga
    14641 ccctgtaccg cgcacttgag cgcagcgagg aagtgacgcc caccgaggcc aggcggcgcg
    14701 gtgccttccg tgaggacgca ttgaccgagg ccgacgccct ggcggccgcc gagaatgaac
    14761 gccaagagga acaagcatga aaccgcacca ggacggccag gacgaaccgt ttttcattac
    14821 cgaagagatc gaggcggaga tgatcgcggc cgggtacgtg ttcgagccgc ccgcgcacgg
    14881 ctcaaccgtg cggctgcatg aaatcctggc cggtttgtct gatgccaagc tggcggcctg
    14941 gccggccagc ttggccgctg aagaaaccga gcgccgccgt ctaaaaaggt gatgtgtatt
    15001 tgagtaaaac agcttgcgtc atgcggtcgc tgcgtatatg atgcgatgag taaataaaca
    15061 aatacgcaag gggaacgcat gaaggttatc gctgtactta accagaaagg cgggtcaggc
    15121 aagacgacca tcgcaaccca tctagcccgc gccctgcaac tcgccggggc cgatgttctg
    15181 ttagtcgatt ccgatcccca gggcagtgcc cgcgattggg cggccgtgcg ggaagatcaa
    15241 ccgctaaccg ttgtcggcat cgaccgcccg acgattgacc gcgacgtgaa ggccatcggc
    15301 cggcgcgact tcgtagtgat cgacggagcg ccccaggcgg cggacttggc tgtgtccgcg
    15361 atcaaggcag ccgacttcgt gctgattccg gtgcagccaa gcccttacga catatgggcc
    15421 accgccgacc tggtggagct ggttaagcag cgcattgagg tcacggatgg aaggctacaa
    15481 gcggcctttg tcgtgtcgcg ggcgatcaaa ggcacgcgca tcggcggtga ggttgccgag
    15541 gcgctggccg ggtacgagct gcccattctt gagtcccgta tcacgcagcg cgtgagctac
    15601 ccaggcactg ccgccgccgg cacaaccgtt cttgaatcag aacccgaggg cgacgctgcc
    15661 cgcgaggtcc aggcgctggc cgctgaaatt aaatcaaaac tcatttgagt taatgaggta
    15721 aagagaaaat gagcaaaagc acaaacacgc taagtgccgg ccgtccgagc gcacgcagca
    15781 gcaaggctgc aacgttggcc agcctggcag acacgccagc catgaagcgg gtcaactttc
    15841 agttgccggc ggaggatcac accaagctga agatgtacgc ggtacgccaa ggcaagacca
    15901 ttaccgagct gctatctgaa tacatcgcgc agctaccaga gtaaatgagc aaatgaataa
    15961 atgagtagat gaattttagc ggctaaagga ggcggcatgg aaaatcaaga acaaccaggc
    16021 accgacgccg tggaatgccc catgtgtgga ggaacgggcg gttggccagg cgtaagcggc
    16081 tgggttgtct gccggccctg caatggcact ggaaccccca agcccgagga atcggcgtga
    16141 cggtcgcaaa ccatccggcc cggtacaaat cggcgcggcg ctgggtgatg acctggtgga
    16201 gaagttgaag gccgcgcagg ccgcccagcg gcaacgcatc gaggcagaag cacgccccgg
    16261 tgaatcgtgg caagcggccg ctgatcgaat ccgcaaagaa tcccggcaac cgccggcagc
    16321 cggtgcgccg tcgattagga agccgcccaa gggcgacgag caaccagatt ttttcgttcc
    16381 gatgctctat gacgtgggca cccgcgatag tcgcagcatc atggacgtgg ccgttttccg
    16441 tctgtcgaag cgtgaccgac gagctggcga ggtgatccgc tacgagcttc cagacgggca
    16501 cgtagaggtt tccgcagggc cggccggcat ggccagtgtg tgggattacg acctggtact
    16561 gatggcggtt tcccatctaa ccgaatccat gaaccgatac cgggaaggga agggagacaa
    16621 gcccggccgc gtgttccgtc cacacgttgc ggacgtactc aagttctgcc ggcgagccga
    16681 tggcggaaag cagaaagacg acctggtaga aacctgcatt cggttaaaca ccacgcacgt
    16741 tgccatgcag cgtacgaaga aggccaagaa cggccgcctg gtgacggtat ccgagggtga
    16801 agccttgatt agccgctaca agatcgtaaa gagcgaaacc gggcggccgg agtacatcga
    16861 gatcgagcta gctgattgga tgtaccgcga gatcacagaa ggcaagaacc cggacgtgct
    16921 gacggttcac cccgattact ttttgatcga tcccggcatc ggccgttttc tctaccgcct
    16981 ggcacgccgc gccgcaggca aggcagaagc cagatggttg ttcaagacga tctacgaacg
    17041 cagtggcagc gccggagagt tcaagaagtt ctgtttcacc gtgcgcaagc tgatcgggtc
    17101 aaatgacctg ccggagtacg atttgaagga ggaggcgggg caggctggcc cgatcctagt
    17161 catgcgctac cgcaacctga tcgagggcga agcatccgcc ggttcctaat gtacggagca
    17221 gatgctaggg caaattgccc tagcagggga aaaaggtcga aaaggcctct ttcctgtgga
    17281 tagcacgtac attgggaacc caaagccgta cattgggaac cggaacccgt acattgggaa
    17341 cccaaagccg tacattggga accggtcaca catgtaagtg actgatataa aagagaaaaa
    17401 aggcgatttt tccgcctaaa actctttaaa acttattaaa actcttaaaa cccgcctggc
    17461 ctgtgcataa ctgtctggcc agcgcacagc cgaagagctg caaaaagcgc ctacccttcg
    17521 gtcgctgcgc tccctacgcc ccgccgcttc gcgtcggcct atcgcggccg ctggccgctc
    17581 aaaaatggct ggcctacggc caggcaatct accagggcgc ggacaagccg cgccgtcgcc
    17641 actcgaccgc cggcgcccac atcaaggcac cctgcctcgc gcgtttcggt gatgacggtg
    17701 aaaacctctg acacatgcag ctcccggaaa cggtcacagc ttgtctgtaa gcggatgccg
    17761 ggagcagaca agcccgtcag ggcgcgtcag cgggtgttgg cgggtgtcgg ggcgcagcca
    17821 tgacccagtc acgtagcgat agcggagtgt atactggctt aactatgcgg catcagagca
    17881 gattgtactg agagtgcacc atatgcggtg tgaaataccg cacagatgcg taaggagaaa
    17941 ataccgcatc aggcgctctt ccgcttcctc gctcactgac tcgctgcgct cggtcgttcg
    18001 gctgcggcga gcggtatcag ctcactcaaa ggcggtaata cggttatcca cagaatcagg
    18061 ggataacgca ggaaagaaca tgtgagcaaa aggccagcaa aaggccagga accgtaaaaa
    18121 ggccgcgttg ctggcgtttt tccataggct ccgcccccct gacgagcatc acaaaaatcg
    18181 acgctcaagt cagaggtggc gaaacccgac aggactataa agataccagg cgtttccccc
    18241 tggaagctcc ctcgtgcgct ctcctgttcc gaccctgccg cttaccggat acctgtccgc
    18301 ctttctccct tcgggaagcg tggcgctttc tcatagctca cgctgtaggt atctcagttc
    18361 ggtgtaggtc gttcgctcca agctgggctg tgtgcacgaa ccccccgttc agcccgaccg
    18421 ctgcgcctta tccggtaact atcgtcttga gtccaacccg gtaagacacg acttatcgcc
    18481 actggcagca gccactggta acaggattag cagagcgagg tatgtaggcg gtgctacaga
    18541 gttcttgaag tggtggccta actacggcta cactagaagg acagtatttg gtatctgcgc
    18601 tctgctgaag ccagttacct tcggaaaaag agttggtagc tcttgatccg gcaaacaaac
    18661 caccgctggt agcggtggtt tttttgtttg caagcagcag attacgcgca gaaaaaaagg
    18721 atctcaagaa gatcctttga tcttttctac ggggtctgac gctcagtgga acgaaaactc
    18781 acgttaaggg attttggtca tgcattctag gtactaaaac aattcatcca gtaaaatata
    18841 atattttatt ttctcccaat caggcttgat ccccagtaag tcaaaaaata gctcgacata
    18901 ctgttcttcc ccgatatcct ccctgatcga ccggacgcag aaggcaatgt cataccactt
    18961 gtccgccctg ccgcttctcc caagatcaat aaagccactt actttgccat ctttcacaaa
    19021 gatgttgctg tctcccaggt cgccgtggga aaagacaagt tcctcttcgg gcttttccgt
    19081 ctttaaaaaa tcatacagct cgcgcggatc tttaaatgga gtgtcttctt cccagttttc
    19141 gcaatccaca tcggccagat cgttattcag taagtaatcc aattcggcta agcggctgtc
    19201 taagctattc gtatagggac aatccgatat gtcgatggag tgaaagagcc tgatgcactc
    19261 cgcatacagc tcgataatct tttcagggct ttgttcatct tcatactctt ccgagcaaag
    19321 gacgccatcg gcctcactca tgagcagatt gctccagcca tcatgccgtt caaagtgcag
    19381 gacctttgga acaggcagct ttccttccag ccatagcatc atgtcctttt cccgttccac
    19441 atcataggtg gtccctttat accggctgtc cgtcattttt aaatataggt tttcattttc
    19501 tcccaccagc ttatatacct tagcaggaga cattccttcc gtatctttta cgcagcggta
    19561 tttttcgatc agttttttca attccggtga tattctcatt ttagccattt attatttcct
    19621 tcctcttttc tacagtattt aaagataccc caagaagcta attataacaa gacgaactcc
    19681 aattcactgt tccttgcatt ctaaaacctt aaataccaga aaacagcttt ttcaaagttg
    19741 ttttcaaagt tggcgtataa catagtatcg acggagccga ttttgaaacc gcggtgatca
    19801 caggcagcaa cgctctgtca tcgttacaat caacatgcta ccctccgcga gatcatccgt
    19861 gtttcaaacc cggcagctta gttgccgttc ttccgaatag catcggtaac atgagcaaag
    19921 tctgccgcct tacaacggct ctcccgctga cgccgtcccg gactgatggg ctgcctgtat
    19981 cgagtggtga ttttgtgccg agctgccggt cggggagctg ttggctggct ggtggcagga
    20041 tatattgtgg tgtaaacaaa ttgacgctta gacaacttaa taacacattg cggacgtttt
    20101 taatgtagag ctcaaagttt aacgc
//
