# Supplementary material for: High-frequency, precise modification of the tomato genome
Source: Genome Biol. 2015 Nov 6;16:232. doi: 10.1186/s13059-015-0796-9 (PMC4635538; doi:10.1186/s13059-015-0796-9)
Supplement: Additional file 4: — Annotated sequence of the vector pTC146. (GB 49 kb) [file 13059_2015_796_MOESM4_ESM.gb]

LOCUS       pTC146                 20129 bp    DNA     circular UNA 24-AUG-2015
DEFINITION  BeYDV vector for targeted insertion of 35S promoter in tomato Ant1,
            nuclease out of the replicon, right homology 692bp.
ACCESSION   urn.local...r-52o76nd
VERSION     urn.local...r-52o76nd
KEYWORDS    .
SOURCE      
  ORGANISM  
            .
FEATURES             Location/Qualifiers
     terminator      20113..318
                     /created_by="User"
                     /label="SIR from BeYDV_see Mor et al 2003"
     CDS             complement(<319..1258)
                     /created_by="User"
                     /modified_by="User"
                     /label="Rep and RepA"
     misc_feature    <1259..1610
                     /vntifkey=21
                     /ApEinfo_label="LIR\from\BeYDV\see\Mor\et\al.\2003"
                     /ApEinfo_fwdcolor="#c0c0c0"
                     /ApEinfo_revcolor="pink"
                     /ApEinfo_graphicformat="arrow_data {{0 1 2 0 0 -1} {} 0}
                     width 5 offset 0"
                     /label="LIR\from\BeYDV\see\Mor\et\al.\2003(1)"
     misc_feature    1282..1294
                     /ApEinfo_fwdcolor="#8080ff"
                     /ApEinfo_revcolor="green"
                     /ApEinfo_graphicformat="arrow_data {{0 1 2 0 0 -1} {} 0}
                     width 5 offset 0"
                     /label="CA-motif"
     misc_feature    1308..1315
                     /ApEinfo_label="Rep-binding site (BeYDV)"
                     /ApEinfo_fwdcolor="#000080"
                     /ApEinfo_revcolor="green"
                     /ApEinfo_graphicformat="arrow_data {{0 1 2 0 0 -1} {} 0}
                     width 5 offset 0"
                     /label="Rep-binding site (BeYDV)(2)"
     misc_feature    1316..1323
                     /ApEinfo_label="Rep-binding site (BeYDV)"
                     /ApEinfo_fwdcolor="#000080"
                     /ApEinfo_revcolor="green"
                     /ApEinfo_graphicformat="arrow_data {{0 1 2 0 0 -1} {} 0}
                     width 5 offset 0"
                     /label="Rep-binding site (BeYDV)(3)"
     misc_feature    1418..1426
                     /vntifkey=21
                     /ApEinfo_label="stem-loop\structure"
                     /ApEinfo_fwdcolor="#ff0080"
                     /ApEinfo_revcolor="pink"
                     /ApEinfo_graphicformat="arrow_data {{0 1 2 0 0 -1} {} 0}
                     width 5 offset 0"
                     /label="stem-loop\structure(1)"
     misc_feature    1651..1676
                     /vntifkey=21
                     /ApEinfo_fwdcolor="#808040"
                     /ApEinfo_revcolor="pink"
                     /ApEinfo_graphicformat="arrow_data {{0 1 2 0 0 -1} {} 0}
                     width 5 offset 0"
                     /label="T-Border\(right)"
     misc_feature    complement(2717..3717)
                     /label="pVS1 sta"
     origin          4023^4024
                     /label="origin"
     rep_origin      complement(4310..5310)
                     /label="pVS1 rep"
     misc_feature    complement(5720..5980)
                     /label="pBR322 bom"
     rep_origin      complement(6120..6400)
                     /label="pBR322 ori"
     CDS             complement(6694..7485)
                     /label="kanamycin (R)"
     misc_feature    7910..7934
                     /label="T-Border (left)"
     terminator      complement(7991..8240)
                     /Mismatches=0
                     /%_Identity=100
                     /Motif="ATATGAAGATGAAGATGAAATATTTGGTGTGTCAAATAAAAAGCTTGTGT
                     GCTTAAGTTTGTGTTTTTTTCTTGGCTTGTTGTGTTATGAATTTGTGGCTTTTTCTAA
                     TATTAAATGAATGTAAGATCTCATTATAATGAATAAACAAATGTTTCTATAATCCATT
                     GTGAATGTTTTGTTGGATCTCTTCTGCAGCATATAACTACTGTATGTGCTATGGTATG
                     GACTATGGAATATGATTAAAGATAAG"
                     /annotation_group="ATATGAAGATGAAGATGAAATATTTGGTGTGTCAAATAA
                     AAAGCTTGTGTGCTTAAGTTTGTGTTTTTTTCTTGGCTTGTTGTGTTATGAATTTGTG
                     GCTTTTTCTAATATTAAATGAATGTAAGATCTCATTATAATGAATAAACAAATGTTTC
                     TATAATCCATTGTGAATGTTTTGTTGGATCTCTTCTGCAGCATATAACTACTGTATGT
                     GCTATGGTATGGACTATGGAATATGATTAAAGATAAG: 9,412 -> 9,661"
                     /modified_by="User"
                     /label="HSP terminator"
     CDS             complement(8247..>8833)
                     /created_by="User"
                     /label="FokI ELD"
     gene            complement(<8834..8840)
                     /created_by="User"
                     /label="FokI ELD"
     CDS             complement(8847..8984)
                     /Mismatches=0
                     /%_Identity=100
                     /Motif="AACGACCACCTCGTCGCCTTGGCCTGCCTCGGCGGACGTCCTGCCATGGA
                     TGCAGTGAAAAAGGGATTGCCGCACGCGCCGGAATTGATCAGAAGAGTCAATCGCCGT
                     ATTGGCGAACGCACGTCCCATCGCGTTGCC"
                     /annotation_group="TALE C-term +63 truncation: 7,241 ->
                     7,378"
                     /modified_by="User"
                     /label="TALE C-term +63 truncation"
     CDS             complement(8996..11138)
                     /Mismatches=0
                     /%_Identity=100
                     /Motif="AACCTGACCCCGGACCAAGTGGTGGCTATCGCCAGCAACGGTGGCGGCAA
                     GCAAGCGCTCGAAACGGTGCAGCGGCTGTTGCCGGTGCTGTGCCAGGACCATGGCCTG
                     ACCCCGGACCAAGTGGTGGCTATCGCCAGCAACGGTGGCGGCAAGCAAGCGCTCGAAA
                     CGGTGCAGCGGCTGTTGCCGGTGCTGTGCCAGGACCATGGCCTGACCCCGGACCAAGT
                     GGTGGCTATCGCCAGCAACGGTGGCGGCAAGCAAGCGCTCGAAACGGTGCAGCGGCTG
                     TTGCCGGTGCTGTGCCAGGACCATGGCCTGACCCCGGACCAAGTGGTGGCTATCGCCA
                     GCAACGGTGGCGGCAAGCAAGCGCTCGAAACGGTGCAGCGGCTGTTGCCGGTGCTGTG
                     CCAGGACCATGGCCTGACCCCGGACCAAGTGGTGGCTATCGCCAGCAACATTGGCGGC
                     AAGCAAGCGCTCGAAACGGTGCAGCGGCTGTTGCCGGTGCTGTGCCAGGACCATGGCC
                     TGACCCCGGACCAAGTGGTGGCTATCGCCAGCAACGGTGGCGGCAAGCAAGCGCTCGA
                     AACGGTGCAGCGGCTGTTGCCGGTGCTGTGCCAGGACCATGGCCTGACCCCGGACCAA
                     GTGGTGGCTATCGCCAGCAACGGTGGCGGCAAGCAAGCGCTCGAAACGGTGCAGCGGC
                     TGTTGCCGGTGCTGTGCCAGGACCATGGCCTGACCCCGGACCAAGTGGTGGCTATCGC
                     CAGCAACAAGGGCGGCAAGCAAGCGCTCGAAACGGTGCAGCGGCTGTTGCCGGTGCTG
                     TGCCAGGACCATGGCCTGACCCCGGACCAAGTGGTGGCTATCGCCAGCAACGGTGGCG
                     GCAAGCAAGCGCTCGAAACGGTGCAGCGGCTGTTGCCGGTGCTGTGCCAGGACCATGG
                     CCTGACTCCGGACCAAGTGGTGGCTATCGCCAGCCACGATGGCGGCAAGCAAGCGCTC
                     GAAACGGTGCAGCGGCTGTTGCCGGTGCTGTGCCAGGACCATGGCCTGACCCCGGACC
                     AAGTGGTGGCTATCGCCAGCAACGGTGGCGGCAAGCAAGCGCTCGAAACGGTGCAGCG
                     GCTGTTGCCGGTGCTGTGCCAGGACCATGGCCTGACCCCGGACCAAGTGGTGGCTATC
                     GCCAGCAACATTGGCGGCAAGCAAGCGCTCGAAACGGTGCAGCGGCTGTTGCCGGTGC
                     TGTGCCAGGACCATGGCCTGACCCCGGACCAAGTGGTGGCTATCGCCAGCAACGGTGG
                     CGGCAAGCAAGCGCTCGAAACGGTGCAGCGGCTGTTGCCGGTGCTGTGCCAGGACCAT
                     GGCCTGACCCCGGACCAAGTGGTGGCTATCGCCAGCAACATTGGCGGCAAGCAAGCGC
                     TCGAAACGGTGCAGCGGCTGTTGCCGGTGCTGTGCCAGGACCATGGCCTGACCCCGGA
                     CCAAGTGGTGGCTATCGCCAGCAACGGTGGCGGCAAGCAAGCGCTCGAAACGGTGCAG
                     CGGCTGTTGCCGGTGCTGTGCCAGGACCATGGCCTGACCCCGGACCAAGTGGTGGCTA
                     TCGCCAGCAACATTGGCGGCAAGCAAGCGCTCGAAACGGTGCAGCGGCTGTTGCCGGT
                     GCTGTGCCAGGACCATGGCCTGACCCCGGACCAAGTGGTGGCTATCGCCAGCAACGGT
                     GGCGGCAAGCAAGCGCTCGAAACGGTGCAGCGGCTGTTGCCGGTGCTGTGCCAGGACC
                     ATGGCCTGACCCCGGACCAAGTGGTGGCTATCGCCAGCAACATTGGCGGCAAGCAAGC
                     GCTCGAAACGGTGCAGCGGCTGTTGCCGGTGCTGTGCCAGGACCATGGCCTGACTCCG
                     GACCAAGTGGTGGCTATCGCCAGCCACGATGGCGGCAAGCAAGCGCTCGAAACGGTGC
                     AGCGGCTGTTGCCGGTGCTGTGCCAGGACCATGGCCTGACCCCGGACCAAGTGGTGGC
                     TATCGCCAGCAACGGTGGCGGCAAGCAAGCGCTCGAAACGGTGCAGCGGCTGTTGCCG
                     GTGCTGTGCCAGGACCATGGCCTGACCCCGGACCAAGTGGTGGCTATCGCCAGCAACG
                     GTGGCGGCAAGCAAGCGCTCGAAAGCATTGTGGCCCAGCTGAGCCGGCCTGATCCGGC
                     GTTGG"
                     /annotation_group="1194: 11,286 -> 13,428"
                     /modified_by="User"
                     /label=1194
     CDS             complement(<11139..11543)
                     /Mismatches=0
                     /%_Identity=100
                     /Motif="GTGGATCTACGCACGCTCGGCTACAGTCAGCAGCAGCAAGAGAAGATCAA
                     ACCGAAGGTGCGTTCGACAGTGGCGCAGCACCACGAGGCACTGGTGGGCCATGGGTTT
                     ACACACGCGCACATCGTTGCGCTCAGCCAACACCCGGCAGCGTTAGGGACCGTCGCTG
                     TCACGTATCAGCACATAATCACGGCGTTGCCAGAGGCGACACACGAAGACATCGTTGG
                     CGTCGGCAAACAGTGGTCCGGCGCACGCGCCCTGGAGGCCTTGCTCACGGATGCGGGG
                     GAGTTGAGAGGTCCGCCGTTACAGTTGGACACAGGCCAACTTGTGAAGATTGCAAAAC
                     GTGGCGGCGTGACCGCAATGGAGGCAGTGCATGCATCGCGCAATGCACTGACGGGTGC
                     CCCCCTGGAG"
                     /annotation_group="TALE N-term d152 truncation: 6,382 ->
                     6,789"
                     /modified_by="User"
                     /label="TALE N-term d152 truncation"
     sig_peptide     complement(11553..11597)
                     /Mismatches=0
                     /%_Identity=100
                     /Motif="ATGGCCCCCAAGAAGAAGAGGAAGGTGGGCATTCACGGGGTGCCG"
                     /annotation_group="NLS: 6,672 -> 6,716"
                     /modified_by="User"
                     /label="NLS"
     sig_peptide     complement(11598..11666)
                     /Mismatches=0
                     /%_Identity=100
                     /Motif="ATGGACTACAAAGACCATGACGGTGATTATAAAGATCATGACATCGATTA
                     CAAGGATGACGATGACAAG"
                     /annotation_group="3xFLAG: 6,603 -> 6,671"
                     /modified_by="User"
                     /label="3xFLAG"
     2A_signal       complement(11667..11723)
                     /Mismatches=0
                     /%_Identity=100
                     /Motif="GCCACGAACTTCTCTCTGTTAAAGCAAGCAGGTGACGTGGAAGAAAACCC
                     AGGGCCC"
                     /annotation_group="P2A: 6,546 -> 6,602"
                     /modified_by="User"
                     /label="P2A"
     misc_feature    complement(11724..11732)
                     /Mismatches=0
                     /%_Identity=100
                     /Motif="GGAAGCGGC"
                     /annotation_group="GSG linker: 6,537 -> 6,545"
                     /modified_by="User"
                     /label="GSG linker"
     gene            complement(11733..12326)
                     /note="Sangomo Left FokI"
                     /translation="QLVKSELEEKKSELRHKLKYVPHEYIELIEIARNSTQDRILEMK
                     VMEFFMKVYGYRGKHLGGSRKPDGAIYTVGSPIDYGVIVDTKAYSGGYNLPIGQADEM
                     QRYVKENQTRNKHINPNEWWKVYPSSVTEFKFLFVSGHFKGNYKAQLTRLNHKTNCNG
                     AVLSVEELLIGGEMIKAGTLTLEEVRRKFNNGEINFRS"
                     /modified_by="User"
                     /label="FokI KKR"
     CDS             complement(12333..12470)
                     /modified_by="User"
                     /label="TALE C-term +63 truncation"
     CDS             complement(12482..14624)
                     /Mismatches=0
                     /%_Identity=100
                     /Motif="AACCTGACCCCGGACCAAGTGGTGGCTATCGCCAGCAACATTGGCGGCAA
                     GCAAGCGCTCGAAACGGTGCAGCGGCTGTTGCCGGTGCTGTGCCAGGACCATGGCCTG
                     ACCCCGGACCAAGTGGTGGCTATCGCCAGCAACAAGGGCGGCAAGCAAGCGCTCGAAA
                     CGGTGCAGCGGCTGTTGCCGGTGCTGTGCCAGGACCATGGCCTGACCCCGGACCAAGT
                     GGTGGCTATCGCCAGCAACGGTGGCGGCAAGCAAGCGCTCGAAACGGTGCAGCGGCTG
                     TTGCCGGTGCTGTGCCAGGACCATGGCCTGACCCCGGACCAAGTGGTGGCTATCGCCA
                     GCAACGGTGGCGGCAAGCAAGCGCTCGAAACGGTGCAGCGGCTGTTGCCGGTGCTGTG
                     CCAGGACCATGGCCTGACCCCGGACCAAGTGGTGGCTATCGCCAGCAACATTGGCGGC
                     AAGCAAGCGCTCGAAACGGTGCAGCGGCTGTTGCCGGTGCTGTGCCAGGACCATGGCC
                     TGACTCCGGACCAAGTGGTGGCTATCGCCAGCCACGATGGCGGCAAGCAAGCGCTCGA
                     AACGGTGCAGCGGCTGTTGCCGGTGCTGTGCCAGGACCATGGCCTGACCCCGGACCAA
                     GTGGTGGCTATCGCCAGCAACATTGGCGGCAAGCAAGCGCTCGAAACGGTGCAGCGGC
                     TGTTGCCGGTGCTGTGCCAGGACCATGGCCTGACCCCGGACCAAGTGGTGGCTATCGC
                     CAGCAACATTGGCGGCAAGCAAGCGCTCGAAACGGTGCAGCGGCTGTTGCCGGTGCTG
                     TGCCAGGACCATGGCCTGACCCCGGACCAAGTGGTGGCTATCGCCAGCAACGGTGGCG
                     GCAAGCAAGCGCTCGAAACGGTGCAGCGGCTGTTGCCGGTGCTGTGCCAGGACCATGG
                     CCTGACCCCGGACCAAGTGGTGGCTATCGCCAGCAACGGTGGCGGCAAGCAAGCGCTC
                     GAAACGGTGCAGCGGCTGTTGCCGGTGCTGTGCCAGGACCATGGCCTGACCCCGGACC
                     AAGTGGTGGCTATCGCCAGCAACGGTGGCGGCAAGCAAGCGCTCGAAACGGTGCAGCG
                     GCTGTTGCCGGTGCTGTGCCAGGACCATGGCCTGACCCCGGACCAAGTGGTGGCTATC
                     GCCAGCAACATTGGCGGCAAGCAAGCGCTCGAAACGGTGCAGCGGCTGTTGCCGGTGC
                     TGTGCCAGGACCATGGCCTGACCCCGGACCAAGTGGTGGCTATCGCCAGCAACATTGG
                     CGGCAAGCAAGCGCTCGAAACGGTGCAGCGGCTGTTGCCGGTGCTGTGCCAGGACCAT
                     GGCCTGACCCCGGACCAAGTGGTGGCTATCGCCAGCAACGGTGGCGGCAAGCAAGCGC
                     TCGAAACGGTGCAGCGGCTGTTGCCGGTGCTGTGCCAGGACCATGGCCTGACCCCGGA
                     CCAAGTGGTGGCTATCGCCAGCAACATTGGCGGCAAGCAAGCGCTCGAAACGGTGCAG
                     CGGCTGTTGCCGGTGCTGTGCCAGGACCATGGCCTGACTCCGGACCAAGTGGTGGCTA
                     TCGCCAGCCACGATGGCGGCAAGCAAGCGCTCGAAACGGTGCAGCGGCTGTTGCCGGT
                     GCTGTGCCAGGACCATGGCCTGACCCCGGACCAAGTGGTGGCTATCGCCAGCAACATT
                     GGCGGCAAGCAAGCGCTCGAAACGGTGCAGCGGCTGTTGCCGGTGCTGTGCCAGGACC
                     ATGGCCTGACTCCGGACCAAGTGGTGGCTATCGCCAGCCACGATGGCGGCAAGCAAGC
                     GCTCGAAACGGTGCAGCGGCTGTTGCCGGTGCTGTGCCAGGACCATGGCCTGACTCCG
                     GACCAAGTGGTGGCTATCGCCAGCCACGATGGCGGCAAGCAAGCGCTCGAAACGGTGC
                     AGCGGCTGTTGCCGGTGCTGTGCCAGGACCATGGCCTGACCCCGGACCAAGTGGTGGC
                     TATCGCCAGCAACGGTGGCGGCAAGCAAGCGCTCGAAACGGTGCAGCGGCTGTTGCCG
                     GTGCTGTGCCAGGACCATGGCCTGACCCCGGACCAAGTGGTGGCTATCGCCAGCAACG
                     GTGGCGGCAAGCAAGCGCTCGAAAGCATTGTGGCCCAGCTGAGCCGGCCTGATCCGGC
                     GTTGG"
                     /annotation_group="1193: 7,800 -> 9,942"
                     /modified_by="User"
                     /label=1193
     CDS             complement(<14625..15029)
                     /modified_by="User"
                     /label="TALE N-term d152 truncation"
     sig_peptide     complement(15039..15083)
                     /Mismatches=0
                     /%_Identity=100
                     /Motif="ATGGCTCCTAAGAAAAAGCGCAAAGTCGGTATCCATGGCGTTCCC"
                     /annotation_group="SV40 NLS: 4,815 -> 4,859"
                     /modified_by="User"
                     /label="SV40 NLS"
     sig_peptide     complement(15084..>15149)
                     /Mismatches=0
                     /%_Identity=100
                     /Motif="ATGGATTATAAGGATCACGATGGCGACTACAAGGACCACGATATTGACTA
                     CAAAGACGATGACGATAAA"
                     /annotation_group="3xFLAG: 4,746 -> 4,814"
                     /modified_by="User"
                     /label="3xFLAG"
     promoter        complement(15174..16015)
                     /modified_by="User"
                     /label="35S promoter"
     misc_feature    16023..16387
                     /vntifkey=21
                     /ApEinfo_fwdcolor="#c0c0c0"
                     /ApEinfo_revcolor="pink"
                     /ApEinfo_graphicformat="arrow_data {{0 1 2 0 0 -1} {} 0}
                     width 5 offset 0"
                     /label="LIR\from\BeYDV\see\Mor\et\al.\2003"
     misc_feature    16059..16071
                     /ApEinfo_label="CA-motif"
                     /ApEinfo_fwdcolor="#8080ff"
                     /ApEinfo_revcolor="green"
                     /ApEinfo_graphicformat="arrow_data {{0 1 2 0 0 -1} {} 0}
                     width 5 offset 0"
                     /label="CA-motif(1)"
     misc_feature    16085..16092
                     /ApEinfo_fwdcolor="#000080"
                     /ApEinfo_revcolor="green"
                     /ApEinfo_graphicformat="arrow_data {{0 1 2 0 0 -1} {} 0}
                     width 5 offset 0"
                     /label="Rep-binding site (BeYDV)"
     misc_feature    16085..16092
                     /ApEinfo_fwdcolor="#000080"
                     /ApEinfo_revcolor="green"
                     /ApEinfo_graphicformat="arrow_data {{0 1 2 0 0 -1} {} 0}
                     width 5 offset 0"
                     /label="Rep-binding site"
     misc_feature    16093..16100
                     /ApEinfo_label="Rep-binding site (BeYDV)"
                     /ApEinfo_fwdcolor="#000080"
                     /ApEinfo_revcolor="green"
                     /ApEinfo_graphicformat="arrow_data {{0 1 2 0 0 -1} {} 0}
                     width 5 offset 0"
                     /label="Rep-binding site (BeYDV)(1)"
     misc_feature    16195..16203
                     /vntifkey=21
                     /ApEinfo_fwdcolor="#ff0080"
                     /ApEinfo_revcolor="pink"
                     /ApEinfo_graphicformat="arrow_data {{0 1 2 0 0 -1} {} 0}
                     width 5 offset 0"
                     /label="stem-loop\structure"
     motif           16451..20105
                     /created_by="User"
                     /modified_by="User"
                     /label="GT donor"
     misc_feature    16451..17437
                     /%_Identity=100
                     /Motif="ACCACAACACTTGTCGGTGAGATTATTTAATGCTGATTAGATTAGACAAA
                     AATTAATTAGTTTTGAGTAGTGGCGTAAGTGTAAATAATTAGTCTCTTTTTTAACTTA
                     GAAAATAGTTTAATCCTTAGTATAAATAGTCAAAATCACTGGAATGAAAAACAGTTTT
                     TAATTTTTCCAAATTTGATTCTGATACCATGTTAAATTCGTGGTTCAAAATCACTGCA
                     ATGAAAAGAGCAATATTGTTTAACTTTTTTTAGGAAAATCGAATTGATTTATAGTCAG
                     TTGATATAGAGTGAATACATAAGGAACATATACAGTTGATACAATTGTATAATTCGTT
                     CATACACTTAATACAAAGTGAACCCACAAGGAACATATACACTTAATATAATTGTATT
                     CCTTGATACAAACCAATTTTGTTCGTGTCTCTACTCTCTATTTCAATTTCGCTTGACT
                     CTTTACTTTTTCTAATATGTAGCTATAAATCGTAATTAAACAATACTATATCTCTAAA
                     TCTCTTATTAAGCTCAAACTATGGTCATATTCGAAAAAATCCTTTTAAATATTGGTCC
                     CCTCTCACGATTAATGATAGTTATAACTAACATTCAAATTTTAGTTGTACTTGACATC
                     TAAAACTTAAAAAATAGTACAAGTTAACTTTTTCTTTTTTTTAAAAAAAGGAAATACT
                     TGTATTTATTTTTTTAATATATAGTTATATTTTTGGTTATTTGAAAATACTTGATCTG
                     TCATGTATGCTCAGTTAAATATCGTCACATTATAGAGAAAAAAGTAATAGGAGAAAAA
                     AATTAAAAATTATTTCGAAAAATCAAAATTTTTTTTTGATTGAAATGAAAGATGGGTT
                     TCCCAATCGAGGCTGGCAGGATAGGTACATTGGGAAATTTGGATTTGTGTGTTGAAAA
                     TGATTGTTCAATTTGGCTTTTATAACATTTGTCGTTTATAATTTGTAGAAGGCTCTCT
                     ACAAGTTGG"
                     /annotation_group="left ANT1 homology: 16,451 -> 17,437"
                     /modified_by="User"
                     /label="left ANT1 homology"
     misc_feature    17443..17811
                     /vntifkey=21
                     /modified_by="User"
                     /label="NOS promoter"
                     /note="Geneious type: promoter eukaryotic"
     CDS             17818..18615
                     /created_by="User"
                     /modified_by="User"
                     /label="neomycin phosphotransferase CDS"
     polyA_signal    18627..18842
                     /label="CaMV35S polyA"
     promoter        18843..19380
                     /note="CaMV35S; 35S promoter from CaMV"
                     /label="CaMV35S; 35S promoter from CaMV"
     misc_feature    19387..20105
                     /%_Identity=100
                     /Motif="AGTAGTATAATATATTATCAAATTATTATGAACAGTACATCTATGTCTTC
                     ATTGGGAGTGAGAAAAGGTTCATGGACTGATGAAGAAGATTTTCTTCTAAGAAAATGT
                     ATTGATAAGTATGGTGAAGGAAAATGGCATCTTGTTCCCATAAGAGCTGGTAACTATT
                     AAATTAACTATCACGTTATTTTTATTTGTCTTTCTGTCTCATTTTATTTGACGTTATT
                     ACGAATATCATCTGAAAATGTACGTGCAGGTCTGAATAGATGTCGGAAAAGTTGTAGA
                     TTGAGGTGGCTGAATTATCTAAGGCCACATATCAAGAGAGGTGACTTTGAACAAGATG
                     AAGTGGATCTCATTTTGAGGCTTCATAAGCTCTTAGGCAACAGGCATGCAAGTTTATG
                     TTTTGACAAAATTTGATTAGTATATATTATATATACGTGTGACTATTTCATCTAAATG
                     TTACGTTATTTTACGTAGATGGTCACTTATTGCTGGTAGACTTCCCGGAAGGACAGCT
                     AACGATGTGAAAAACTATTGGAACACTAATCTTCTAAGGAAGTTAAATACTACTAAAA
                     TTGTTCCTCGCGAAAAGATTAACAATAAGTGTGGAGAAATTAGTACTAAGATTGAAAT
                     TATAAAACCTCAACGACGCAAGTATTTCTCAAGCACAATGAAGAATGTTACAAACAAT
                     AATGTAATTTTGGACGAGGAGGAACATTGCA"
                     /annotation_group="right ANT1 homology: 19,387 -> 20,105"
                     /modified_by="User"
                     /label="right ANT1 homology"
     exon            19414..19542
                     /Mismatches=0
                     /%_Identity=100
                     /Motif="ATGAACAGTACATCTATGTCTTCATTGGGAGTGAGAAAAGGTTCATGGAC
                     TGATGAAGAAGATTTTCTTCTAAGAAAATGTATTGATAAGTATGGTGAAGGAAAATGG
                     CATCTTGTTCCCATAAGAGCT"
                     /annotation_group="ATGAACAGTACATCTATGTCTTCATTGGGAGTGAGAAAA
                     GGTTCATGGACTGATGAAGAAGATTTTCTTCTAAGAAAATGTATTGATAAGTATGGTG
                     AAGGAAAATGGCATCTTGTTCCCATAAGAGCT: 5,006 -> 5,134"
                     /modified_by="User"
                     /label="exon1"
     gene            19414..>20105
                     /created_by="User"
                     /modified_by="User"
                     /label="ANT1"
     intron          19543..19638
                     /Mismatches=0
                     /%_Identity=100
                     /Motif="GGTAACTATTAAATTAACTATCACGTTATTTTTATTTGTCTTTCTGTCTC
                     ATTTTATTTGACGTTATTACGAATATCATCTGAAAATGTACGTGCA"
                     /annotation_group="intron1: 5,135 -> 5,230"
                     /modified_by="User"
                     /label="intron1"
     exon            19639..19767
                     /Mismatches=0
                     /%_Identity=100
                     /Motif="GGTCTGAATAGATGTCGGAAAAGTTGTAGATTGAGGTGGCTGAATTATCT
                     AAGGCCACATATCAAGAGAGGTGACTTTGAACAAGATGAAGTGGATCTCATTTTGAGG
                     CTTCATAAGCTCTTAGGCAAC"
                     /annotation_group="exon2: 5,231 -> 5,359"
                     /modified_by="User"
                     /label="exon2"
     intron          19768..19858
                     /Mismatches=0
                     /%_Identity=100
                     /Motif="AGGCATGCAAGTTTATGTTTTGACAAAATTTGATTAGTATATATTATATA
                     TACGTGTGACTATTTCATCTAAATGTTACGTTATTTTACGT"
                     /annotation_group="intron2: 5,360 -> 5,450"
                     /modified_by="User"
                     /label="intron2"
     exon            19859..>20105
                     /Mismatches=0
                     /%_Identity=100
                     /Motif="AGATGGTCACTTATTGCTGGTAGACTTCCCGGAAGGACAGCTAACGATGT
                     GAAAAACTATTGGAACACTAATCTTCTAAGGAAGTTAAATACTACTAAAATTGTTCCT
                     CGCGAAAAGATTAACAATAAGTGTGGAGAAATTAGTACTAAGATTGAAATTATAAAAC
                     CTCAACGACGCAAGTATTTCTCAAGCACAATGAAGAATGTTACAAACAATAATGTAAT
                     TTTGGACGAGGAGGAACATTGCAAGGAAATAATAAGTGAGAAACAAACTCCAGATGCA
                     TCGATGGACAACGTAGATCCATGGTGGATAAATTTACTGGAAAATTGCAATGACGATA
                     TTGAAGAAGATGAAGAGGTTGTAATTAATTATGAAAAAACACTAACAAGTTTGTTACA
                     TGAAGAAATATCACCACCATTAAATATTGGTGAAGGTAACTCCATGCAACAAGGACAA
                     ATAAGTCATGAAAATTGGGGTGAATTTTCTCTTAATTTACCACCCATGCAACAAGGAG
                     TACAAAATGATGATTTTTCTGCTGAAATTGACTTATGGAATCTACTTGATTAA"
                     /annotation_group="exon3: 5,451 -> 6,017"
                     /modified_by="User"
                     /label="exon3"
ORIGIN      
        1 gtgggaaatc aataaaatga ttattttatg aatatatttc attgtgcaag tagatagaaa
       61 ttacatatgt tacataacac acgaaataaa caaaaaaaga caatccaaaa acaaacaccc
      121 caaaaaaaat aatcacttta gataaactcg tatgaggaga ggcacgttca gtgactcgac
      181 gattcccgag caaaaaaagt ctccccgtca cacatgtagt gggtgacgca attatcttta
      241 aagtaatcct tctgttgact tgtcattgat aacatccagt cttcgtcagg attgcaaaga
      301 attatagaag ggatcccacc ttttattttc ttcttttttc catatttagg gttgacagtg
      361 aaatcagact ggcaacctat taattgcttc cacaatggga cgaacttgaa ggggatgtcg
      421 tcgatgatat tataggtggc gtgttcatcg tagttggtga aatcgatggt accgttccaa
      481 tagttgtgtc gtccgagact tctagcccag gtggtctttc cggtacgagt tggtccgcag
      541 atgtagaggc tggggtgtcg gattccattc cttccattgt ccttgttaaa tcggccatcc
      601 attcaaggtc agattgagct tgttggtatg agacaggatg tatgtaagta taagcgtcta
      661 tgcttacatg gtatagatgg gtttccctcc aggagtgtag atcttcgtgg cagcgaagat
      721 ctgattctgt gaagggcgac acatacggtt caggttgtgg agggaataat ttgttggctg
      781 aatattccag ccattgaagc tttgttgccc attcatgagg gaattcttcc ttgatcatgt
      841 caagatattc ctccttagac gttgcagtct ggataatagt tctccatcgt gcgtcagatt
      901 tgcgaggaga aaccttatga tctcggaaat ctcctctggt tttaatatct ccgtcctttg
      961 atatgtaatc aaggacttgt ttagagtttc tagctggctg gatattaggg tgatttcctt
     1021 caaaatcgaa aaaagaagga tccctaatac aaggtttttt atcaagctgg agaagagcat
     1081 gatagtgggt agtgccatct tgatgaagct cagaagcaac accaaggaag aaaataagaa
     1141 aaggtgtgag tttctcccag agaaactgga ataaatcatc tctttgagat gagcacttgg
     1201 gataggtaag gaaaacatat ttagattgga gtctgaagtt cttactagca gaaggcatgt
     1261 tgttgtgact ccgaggggtt gcctcaaact ctatcttata accggcgtgg aggcatggag
     1321 gcaggggtat tttggtcatt ttaatagata gtggaaaatg acgtggaatt tacttaaaga
     1381 cgaagtcttt gcgacaaggg ggggcccacg ccgaatttaa tattaccggc gtggcccccc
     1441 cttatcgcga gtgctttagc acgagcggtc cagatttaaa gtagaaaatt tcccgcccac
     1501 tagggttaaa ggtgttcaca ctataaaagc atatacgatg tgatggtatt tgatggagcg
     1561 tatattgtat caggtatttc cgttggatac gaattattcg tacgaccctc atagtttaaa
     1621 ctatcagtgt ttgacaggat atattggcgg gtaaacctaa gagaaaagag cgtttattag
     1681 aataacggat atttaaaagg gcgtgaaaag gtttatccgt tcgtccattt gtatgtgcat
     1741 gccaaccaca gggttcccct cgggatcaaa gtactttgat ccaacccctc cgctgctata
     1801 gtgcagtcgg cttctgacgt tcagtgcagc cgtcttctga aaacgacatg tcgcacaagt
     1861 cctaagttac gcgacaggct gccgccctgc ccttttcctg gcgttttctt gtcgcgtgtt
     1921 ttagtcgcat aaagtagaat acttgcgact agaaccggag acattacgcc atgaacaaga
     1981 gcgccgccgc tggcctgctg ggctatgccc gcgtcagcac cgacgaccag gacttgacca
     2041 accaacgggc cgaactgcac gcggccggct gcaccaagct gttttccgag aagatcaccg
     2101 gcaccaggcg cgaccgcccg gagctggcca ggatgcttga ccacctacgc cctggcgacg
     2161 ttgtgacagt gaccaggcta gaccgcctgg cccgcagcac ccgcgaccta ctggacattg
     2221 ccgagcgcat ccaggaggcc ggcgcgggcc tgcgtagcct ggcagagccg tgggccgaca
     2281 ccaccacgcc ggccggccgc atggtgttga ccgtgttcgc cggcattgcc gagttcgagc
     2341 gttccctaat catcgaccgc acccggagcg ggcgcgaggc cgccaaggcc cgaggcgtga
     2401 agtttggccc ccgccctacc ctcaccccgg cacagatcgc gcacgcccgc gagctgatcg
     2461 accaggaagg ccgcaccgtg aaagaggcgg ctgcactgct tggcgtgcat cgctcgaccc
     2521 tgtaccgcgc acttgagcgc agcgaggaag tgacgcccac cgaggccagg cggcgcggtg
     2581 ccttccgtga ggacgcattg accgaggccg acgccctggc ggccgccgag aatgaacgcc
     2641 aagaggaaca agcatgaaac cgcaccagga cggccaggac gaaccgtttt tcattaccga
     2701 agagatcgag gcggagatga tcgcggccgg gtacgtgttc gagccgcccg cgcacggctc
     2761 aaccgtgcgg ctgcatgaaa tcctggccgg tttgtctgat gccaagctgg cggcctggcc
     2821 ggccagcttg gccgctgaag aaaccgagcg ccgccgtcta aaaaggtgat gtgtatttga
     2881 gtaaaacagc ttgcgtcatg cggtcgctgc gtatatgatg cgatgagtaa ataaacaaat
     2941 acgcaagggg aacgcatgaa ggttatcgct gtacttaacc agaaaggcgg gtcaggcaag
     3001 acgaccatcg caacccatct agcccgcgcc ctgcaactcg ccggggccga tgttctgtta
     3061 gtcgattccg atccccaggg cagtgcccgc gattgggcgg ccgtgcggga agatcaaccg
     3121 ctaaccgttg tcggcatcga ccgcccgacg attgaccgcg acgtgaaggc catcggccgg
     3181 cgcgacttcg tagtgatcga cggagcgccc caggcggcgg acttggctgt gtccgcgatc
     3241 aaggcagccg acttcgtgct gattccggtg cagccaagcc cttacgacat atgggccacc
     3301 gccgacctgg tggagctggt taagcagcgc attgaggtca cggatggaag gctacaagcg
     3361 gcctttgtcg tgtcgcgggc gatcaaaggc acgcgcatcg gcggtgaggt tgccgaggcg
     3421 ctggccgggt acgagctgcc cattcttgag tcccgtatca cgcagcgcgt gagctaccca
     3481 ggcactgccg ccgccggcac aaccgttctt gaatcagaac ccgagggcga cgctgcccgc
     3541 gaggtccagg cgctggccgc tgaaattaaa tcaaaactca tttgagttaa tgaggtaaag
     3601 agaaaatgag caaaagcaca aacacgctaa gtgccggccg tccgagcgca cgcagcagca
     3661 aggctgcaac gttggccagc ctggcagaca cgccagccat gaagcgggtc aactttcagt
     3721 tgccggcgga ggatcacacc aagctgaaga tgtacgcggt acgccaaggc aagaccatta
     3781 ccgagctgct atctgaatac atcgcgcagc taccagagta aatgagcaaa tgaataaatg
     3841 agtagatgaa ttttagcggc taaaggaggc ggcatggaaa atcaagaaca accaggcacc
     3901 gacgccgtgg aatgccccat gtgtggagga acgggcggtt ggccaggcgt aagcggctgg
     3961 gttgtctgcc ggccctgcaa tggcactgga acccccaagc ccgaggaatc ggcgtgacgg
     4021 tcgcaaacca tccggcccgg tacaaatcgg cgcggcgctg ggtgatgacc tggtggagaa
     4081 gttgaaggcc gcgcaggccg cccagcggca acgcatcgag gcagaagcac gccccggtga
     4141 atcgtggcaa gcggccgctg atcgaatccg caaagaatcc cggcaaccgc cggcagccgg
     4201 tgcgccgtcg attaggaagc cgcccaaggg cgacgagcaa ccagattttt tcgttccgat
     4261 gctctatgac gtgggcaccc gcgatagtcg cagcatcatg gacgtggccg ttttccgtct
     4321 gtcgaagcgt gaccgacgag ctggcgaggt gatccgctac gagcttccag acgggcacgt
     4381 agaggtttcc gcagggccgg ccggcatggc cagtgtgtgg gattacgacc tggtactgat
     4441 ggcggtttcc catctaaccg aatccatgaa ccgataccgg gaagggaagg gagacaagcc
     4501 cggccgcgtg ttccgtccac acgttgcgga cgtactcaag ttctgccggc gagccgatgg
     4561 cggaaagcag aaagacgacc tggtagaaac ctgcattcgg ttaaacacca cgcacgttgc
     4621 catgcagcgt acgaagaagg ccaagaacgg ccgcctggtg acggtatccg agggtgaagc
     4681 cttgattagc cgctacaaga tcgtaaagag cgaaaccggg cggccggagt acatcgagat
     4741 cgagctagct gattggatgt accgcgagat cacagaaggc aagaacccgg acgtgctgac
     4801 ggttcacccc gattactttt tgatcgatcc cggcatcggc cgttttctct accgcctggc
     4861 acgccgcgcc gcaggcaagg cagaagccag atggttgttc aagacgatct acgaacgcag
     4921 tggcagcgcc ggagagttca agaagttctg tttcaccgtg cgcaagctga tcgggtcaaa
     4981 tgacctgccg gagtacgatt tgaaggagga ggcggggcag gctggcccga tcctagtcat
     5041 gcgctaccgc aacctgatcg agggcgaagc atccgccggt tcctaatgta cggagcagat
     5101 gctagggcaa attgccctag caggggaaaa aggtcgaaaa ggcctctttc ctgtggatag
     5161 cacgtacatt gggaacccaa agccgtacat tgggaaccgg aacccgtaca ttgggaaccc
     5221 aaagccgtac attgggaacc ggtcacacat gtaagtgact gatataaaag agaaaaaagg
     5281 cgatttttcc gcctaaaact ctttaaaact tattaaaact cttaaaaccc gcctggcctg
     5341 tgcataactg tctggccagc gcacagccga agagctgcaa aaagcgccta cccttcggtc
     5401 gctgcgctcc ctacgccccg ccgcttcgcg tcggcctatc gcggccgctg gccgctcaaa
     5461 aatggctggc ctacggccag gcaatctacc agggcgcgga caagccgcgc cgtcgccact
     5521 cgaccgccgg cgcccacatc aaggcaccct gcctcgcgcg tttcggtgat gacggtgaaa
     5581 acctctgaca catgcagctc ccggaaacgg tcacagcttg tctgtaagcg gatgccggga
     5641 gcagacaagc ccgtcagggc gcgtcagcgg gtgttggcgg gtgtcggggc gcagccatga
     5701 cccagtcacg tagcgatagc ggagtgtata ctggcttaac tatgcggcat cagagcagat
     5761 tgtactgaga gtgcaccata tgcggtgtga aataccgcac agatgcgtaa ggagaaaata
     5821 ccgcatcagg cgctcttccg cttcctcgct cactgactcg ctgcgctcgg tcgttcggct
     5881 gcggcgagcg gtatcagctc actcaaaggc ggtaatacgg ttatccacag aatcagggga
     5941 taacgcagga aagaacatgt gagcaaaagg ccagcaaaag gccaggaacc gtaaaaaggc
     6001 cgcgttgctg gcgtttttcc ataggctccg cccccctgac gagcatcaca aaaatcgacg
     6061 ctcaagtcag aggtggcgaa acccgacagg actataaaga taccaggcgt ttccccctgg
     6121 aagctccctc gtgcgctctc ctgttccgac cctgccgctt accggatacc tgtccgcctt
     6181 tctcccttcg ggaagcgtgg cgctttctca tagctcacgc tgtaggtatc tcagttcggt
     6241 gtaggtcgtt cgctccaagc tgggctgtgt gcacgaaccc cccgttcagc ccgaccgctg
     6301 cgccttatcc ggtaactatc gtcttgagtc caacccggta agacacgact tatcgccact
     6361 ggcagcagcc actggtaaca ggattagcag agcgaggtat gtaggcggtg ctacagagtt
     6421 cttgaagtgg tggcctaact acggctacac tagaaggaca gtatttggta tctgcgctct
     6481 gctgaagcca gttaccttcg gaaaaagagt tggtagctct tgatccggca aacaaaccac
     6541 cgctggtagc ggtggttttt ttgtttgcaa gcagcagatt acgcgcagaa aaaaaggatc
     6601 tcaagaagat cctttgatct tttctacggg gtctgacgct cagtggaacg aaaactcacg
     6661 ttaagggatt ttggtcatgc attctaggta ctaaaacaat tcatccagta aaatataata
     6721 ttttattttc tcccaatcag gcttgatccc cagtaagtca aaaaatagct cgacatactg
     6781 ttcttccccg atatcctccc tgatcgaccg gacgcagaag gcaatgtcat accacttgtc
     6841 cgccctgccg cttctcccaa gatcaataaa gccacttact ttgccatctt tcacaaagat
     6901 gttgctgtct cccaggtcgc cgtgggaaaa gacaagttcc tcttcgggct tttccgtctt
     6961 taaaaaatca tacagctcgc gcggatcttt aaatggagtg tcttcttccc agttttcgca
     7021 atccacatcg gccagatcgt tattcagtaa gtaatccaat tcggctaagc ggctgtctaa
     7081 gctattcgta tagggacaat ccgatatgtc gatggagtga aagagcctga tgcactccgc
     7141 atacagctcg ataatctttt cagggctttg ttcatcttca tactcttccg agcaaaggac
     7201 gccatcggcc tcactcatga gcagattgct ccagccatca tgccgttcaa agtgcaggac
     7261 ctttggaaca ggcagctttc cttccagcca tagcatcatg tccttttccc gttccacatc
     7321 ataggtggtc cctttatacc ggctgtccgt catttttaaa tataggtttt cattttctcc
     7381 caccagctta tataccttag caggagacat tccttccgta tcttttacgc agcggtattt
     7441 ttcgatcagt tttttcaatt ccggtgatat tctcatttta gccatttatt atttccttcc
     7501 tcttttctac agtatttaaa gataccccaa gaagctaatt ataacaagac gaactccaat
     7561 tcactgttcc ttgcattcta aaaccttaaa taccagaaaa cagctttttc aaagttgttt
     7621 tcaaagttgg cgtataacat agtatcgacg gagccgattt tgaaaccgcg gtgatcacag
     7681 gcagcaacgc tctgtcatcg ttacaatcaa catgctaccc tccgcgagat catccgtgtt
     7741 tcaaacccgg cagcttagtt gccgttcttc cgaatagcat cggtaacatg agcaaagtct
     7801 gccgccttac aacggctctc ccgctgacgc cgtcccggac tgatgggctg cctgtatcga
     7861 gtggtgattt tgtgccgagc tgccggtcgg ggagctgttg gctggctggt ggcaggatat
     7921 attgtggtgt aaacaaattg acgcttagac aacttaataa cacattgcgg acgtttttaa
     7981 tgtagagctc cttatcttta atcatattcc atagtccata ccatagcaca tacagtagtt
     8041 atatgctgca gaagagatcc aacaaaacat tcacaatgga ttatagaaac atttgtttat
     8101 tcattataat gtgatcttac attcatttaa tattagaaaa agccacaaat tcataacaca
     8161 acaagccaag aaaaaaacac aaacttaagc acacaagctt tttatttgac acaccaaata
     8221 tttcatcttc atcttcatat ctcgagctat taaaagttta tctcgccgtt attaaatttc
     8281 cgcctcactt cctctaaggt taatgtgccg gctttaatca tttctccacc aattaaaagc
     8341 tcttctacac taagaacagc tccattacaa ttagtgatat gatttaatcg tgtaagctga
     8401 gctttgtagt ttcctttaaa gtgaccactc acaaataaaa acttaaattc cgttacagaa
     8461 gatggataga ctttccacca ttcattaggg ttgagatgtt tgtctcgtgt ttgattttct
     8521 tcgacatatc gctccatttc atctgcttgg ccaattggca gattataacc tccgctataa
     8581 gctttagtat ccacgatcac accgtaatca ataggagatc cgacagtata aattgctccg
     8641 tccggtttcc ttgatccacc caaatgttta cctctatatc cataaacttt cataaaaaat
     8701 tccattacct tcatttcaag aattctatcc tgagtggaat ttctggcaat ttcaattaat
     8761 tcaatatatt catgaggcac atatttcaat ttatgacgaa gttcagattt cttctcctcc
     8821 agttcacttt tgactagttg agatctggca acgcgatggg acgtgcgttc gccaatacgg
     8881 cgattgactc ttctgatcaa ttccggcgcg tgcggcaatc cctttttcac tgcatccatg
     8941 gcaggacgtc cgccgaggca cgcgagtgcc accagatgat cgttggtcaa cgcggccaac
     9001 gccggatcag gccggctcag ctgggccaca atgctttcga gcgcttgctt gccgccaccg
     9061 ttgctggcga tagccaccac ttggtccggg gtcaggccat ggtcctggca cagcaccggc
     9121 aacagccgct gcaccgtttc gagcgcttgc ttgccgccac cgttgctggc gatagccacc
     9181 acttggtccg gggtcaggcc atggtcctgg cacagcaccg gcaacagccg ctgcaccgtt
     9241 tcgagcgctt gcttgccgcc atcgtggctg gcgatagcca ccacttggtc cggagtcagg
     9301 ccatggtcct ggcacagcac cggcaacagc cgctgcaccg tttcgagcgc ttgcttgccg
     9361 ccaatgttgc tggcgatagc caccacttgg tccggggtca ggccatggtc ctggcacagc
     9421 accggcaaca gccgctgcac cgtttcgagc gcttgcttgc cgccaccgtt gctggcgata
     9481 gccaccactt ggtccggggt caggccatgg tcctggcaca gcaccggcaa cagccgctgc
     9541 accgtttcga gcgcttgctt gccgccaatg ttgctggcga tagccaccac ttggtccggg
     9601 gtcaggccat ggtcctggca cagcaccggc aacagccgct gcaccgtttc gagcgcttgc
     9661 ttgccgccac cgttgctggc gatagccacc acttggtccg gggtcaggcc atggtcctgg
     9721 cacagcaccg gcaacagccg ctgcaccgtt tcgagcgctt gcttgccgcc aatgttgctg
     9781 gcgatagcca ccacttggtc cggggtcagg ccatggtcct ggcacagcac cggcaacagc
     9841 cgctgcaccg tttcgagcgc ttgcttgccg ccaccgttgc tggcgatagc caccacttgg
     9901 tccggggtca ggccatggtc ctggcacagc accggcaaca gccgctgcac cgtttcgagc
     9961 gcttgcttgc cgccaatgtt gctggcgata gccaccactt ggtccggggt caggccatgg
    10021 tcctggcaca gcaccggcaa cagccgctgc accgtttcga gcgcttgctt gccgccaccg
    10081 ttgctggcga tagccaccac ttggtccggg gtcaggccat ggtcctggca cagcaccggc
    10141 aacagccgct gcaccgtttc gagcgcttgc ttgccgccat cgtggctggc gatagccacc
    10201 acttggtccg gagtcaggcc atggtcctgg cacagcaccg gcaacagccg ctgcaccgtt
    10261 tcgagcgctt gcttgccgcc accgttgctg gcgatagcca ccacttggtc cggggtcagg
    10321 ccatggtcct ggcacagcac cggcaacagc cgctgcaccg tttcgagcgc ttgcttgccg
    10381 ccattgttgc tggcgatagc caccacttgg tccggggtca ggccatggtc ctggcacagc
    10441 accggcaaca gccgctgcac cgtttcgagc gcttgcttgc cgccaccgtt gctggcgata
    10501 gccaccactt ggtccggggt caggccatgg tcctggcaca gcaccggcaa cagccgctgc
    10561 accgtttcga gcgcttgctt gccgccaccg ttgctggcga tagccaccac ttggtccggg
    10621 gtcaggccat ggtcctggca cagcaccggc aacagccgct gcaccgtttc gagcgcttgc
    10681 ttgccgccaa tgttgctggc gatagccacc acttggtccg gggtcaggcc atggtcctgg
    10741 cacagcaccg gcaacagccg ctgcaccgtt tcgagcgctt gcttgccgcc accgttgctg
    10801 gcgatagcca ccacttggtc cggggtcagg ccatggtcct ggcacagcac cggcaacagc
    10861 cgctgcaccg tttcgagcgc ttgcttgccg ccaccgttgc tggcgatagc caccacttgg
    10921 tccggggtca ggccatggtc ctggcacagc accggcaaca gccgctgcac cgtttcgagc
    10981 gcttgcttgc cgccaccgtt gctggcgata gccaccactt ggtccggggt caggccatgg
    11041 tcctggcaca gcaccggcaa cagccgctgc accgtttcga gcgcttgctt gccgccaccg
    11101 ttgctggcga tagccaccac ttggtccggg gtcaggttca ggggggcacc cgtcagtgca
    11161 ttgcgcgatg catgcactgc ctccattgcg gtcacgccgc cacgttttgc aatcttcaca
    11221 agttggcctg tgtccaactg taacggcgga cctctcaact cccccgcatc cgtgagcaag
    11281 gcctccaggg cgcgtgcgcc ggaccactgt ttgccgacgc caacgatgtc ttcgtgtgtc
    11341 gcctctggca acgccgtgat tatgtgctga tacgtgacag cgacggtccc taacgctgcc
    11401 gggtgttggc tgagcgcaac gatgtgcgcg tgtgtaaacc catggcccac cagtgcctcg
    11461 tggtgctgcg ccactgtcga acgcaccttc ggtttgatct tctcttgctg ctgctgactg
    11521 tagccgagcg tgcgtagatc caccatgcta gccggcaccc cgtgaatgcc caccttcctc
    11581 ttcttcttgg gggccatctt gtcatcgtca tccttgtaat cgatgtcatg atctttataa
    11641 tcaccgtcat ggtctttgta gtccatgggc cctgggtttt cttccacgtc acctgcttgc
    11701 tttaacagag agaagttcgt ggcgccgctt ccggacctga aattgatttc accattgttg
    11761 aacttgcggc gcacctcttc cagggtcagg gtaccagcct tgatcatctc gccgccgatc
    11821 agcagttcct ccacggacag cacggcgccg ttgcagttgg tcttgcggtt caggcgggtc
    11881 agttgggcct tataattgcc cttgaagtgg ccggacacga acaggaattt gaactcggtc
    11941 acggaggagg ggtacacctt ccaccactcg ttgggattaa tgtgcttatt gcgggtctgg
    12001 ttctccttca cgtagcgttg catctcgtcg gcctgaccga tgggtaagtt gtagccgccg
    12061 gagtaggcct tggtgtcgac aatgacgcca tagtcgatgg gggagcccac ggtgtagatg
    12121 gcgccatcgg gcttgcggga gccgcccagg tgcttgccgc ggtagccgta caccttcatg
    12181 aagaactcca tcactttcat ctccaggatg cggtcttggg tgctgttgcg ggcgatctcg
    12241 atcagctcga tgtactcgtg gggcacgtac ttgagcttgt ggcgcagctc gctctttttt
    12301 tcttccagct cggacttcac cagctgggat ccggcaacgc gatgggacgt gcgttcgcca
    12361 atacggcgat tgactcttct gatcaattcc ggcgcgtgcg gcaatccctt tttcactgca
    12421 tccatggcag gacgtccgcc gaggcaggcc aaggcgacga ggtggtcgtt ggtcaacgcg
    12481 gccaacgccg gatcaggccg gctcagctgg gccacaatgc tttcgagcgc ttgcttgccg
    12541 ccaccgttgc tggcgatagc caccacttgg tccggggtca ggccatggtc ctggcacagc
    12601 accggcaaca gccgctgcac cgtttcgagc gcttgcttgc cgccaccgtt gctggcgata
    12661 gccaccactt ggtccggggt caggccatgg tcctggcaca gcaccggcaa cagccgctgc
    12721 accgtttcga gcgcttgctt gccgccatcg tggctggcga tagccaccac ttggtccgga
    12781 gtcaggccat ggtcctggca cagcaccggc aacagccgct gcaccgtttc gagcgcttgc
    12841 ttgccgccat cgtggctggc gatagccacc acttggtccg gagtcaggcc atggtcctgg
    12901 cacagcaccg gcaacagccg ctgcaccgtt tcgagcgctt gcttgccgcc aatgttgctg
    12961 gcgatagcca ccacttggtc cggggtcagg ccatggtcct ggcacagcac cggcaacagc
    13021 cgctgcaccg tttcgagcgc ttgcttgccg ccatcgtggc tggcgatagc caccacttgg
    13081 tccggagtca ggccatggtc ctggcacagc accggcaaca gccgctgcac cgtttcgagc
    13141 gcttgcttgc cgccaatgtt gctggcgata gccaccactt ggtccggggt caggccatgg
    13201 tcctggcaca gcaccggcaa cagccgctgc accgtttcga gcgcttgctt gccgccaccg
    13261 ttgctggcga tagccaccac ttggtccggg gtcaggccat ggtcctggca cagcaccggc
    13321 aacagccgct gcaccgtttc gagcgcttgc ttgccgccaa tgttgctggc gatagccacc
    13381 acttggtccg gggtcaggcc atggtcctgg cacagcaccg gcaacagccg ctgcaccgtt
    13441 tcgagcgctt gcttgccgcc aatgttgctg gcgatagcca ccacttggtc cggggtcagg
    13501 ccatggtcct ggcacagcac cggcaacagc cgctgcaccg tttcgagcgc ttgcttgccg
    13561 ccaccgttgc tggcgatagc caccacttgg tccggggtca ggccatggtc ctggcacagc
    13621 accggcaaca gccgctgcac cgtttcgagc gcttgcttgc cgccaccgtt gctggcgata
    13681 gccaccactt ggtccggggt caggccatgg tcctggcaca gcaccggcaa cagccgctgc
    13741 accgtttcga gcgcttgctt gccgccaccg ttgctggcga tagccaccac ttggtccggg
    13801 gtcaggccat ggtcctggca cagcaccggc aacagccgct gcaccgtttc gagcgcttgc
    13861 ttgccgccaa tgttgctggc gatagccacc acttggtccg gggtcaggcc atggtcctgg
    13921 cacagcaccg gcaacagccg ctgcaccgtt tcgagcgctt gcttgccgcc aatgttgctg
    13981 gcgatagcca ccacttggtc cggggtcagg ccatggtcct ggcacagcac cggcaacagc
    14041 cgctgcaccg tttcgagcgc ttgcttgccg ccatcgtggc tggcgatagc caccacttgg
    14101 tccggagtca ggccatggtc ctggcacagc accggcaaca gccgctgcac cgtttcgagc
    14161 gcttgcttgc cgccaatgtt gctggcgata gccaccactt ggtccggggt caggccatgg
    14221 tcctggcaca gcaccggcaa cagccgctgc accgtttcga gcgcttgctt gccgccaccg
    14281 ttgctggcga tagccaccac ttggtccggg gtcaggccat ggtcctggca cagcaccggc
    14341 aacagccgct gcaccgtttc gagcgcttgc ttgccgccac cgttgctggc gatagccacc
    14401 acttggtccg gggtcaggcc atggtcctgg cacagcaccg gcaacagccg ctgcaccgtt
    14461 tcgagcgctt gcttgccgcc attgttgctg gcgatagcca ccacttggtc cggggtcagg
    14521 ccatggtcct ggcacagcac cggcaacagc cgctgcaccg tttcgagcgc ttgcttgccg
    14581 ccaatgttgc tggcgatagc caccacttgg tccggggtca ggttcagggg ggcacctgtt
    14641 aacgcattcc tgctggcatg cactgcctcc attgcggtca cgccgccacg ttttgcaatc
    14701 ttcacaagtt ggcctgtgtc caactgtaac ggcggacctc tcaactcccc cgcatccgtg
    14761 agcaaggcct ccagggcgcg tgcgccggac cactgtttgc cgacgccaac gatgtcttcg
    14821 tgtgtcgcct ctggcaacgc cgtgattatg tgctgatacg tgacagcgac ggtccctaac
    14881 gctgccgggt gttggctgag cgcaacgatg tgcgcgtgtg taaacccatg gcccaccagt
    14941 gcctcgtggt gctgcgccac tgtcgaacgc accttcggtt tgatcttctc ttgctgctgc
    15001 tgactgtagc cgagcgtgcg tagatccacc attctagagg gaacgccatg gataccgact
    15061 ttgcgctttt tcttaggagc cattttatcg tcatcgtctt tgtagtcaat atcgtggtcc
    15121 ttgtagtcgc catcgtgatc cttataatcg gaggaagcca tttttcctgc aggagtcccc
    15181 cgtgttctct ccaaatgaaa tgaacttcct tatatagagg aagggtcttg cgaaggatag
    15241 tgggattgtg cgtcatccct tacgtcagtg gagatatcac atcaatccac ttgctttgaa
    15301 gacgtggttg gaacgtcttc tttttccacg atgctcctcg tgggtggggg tccatctttg
    15361 ggaccactgt cggcagaggc atcttcaacg atggcctttc ctttatcgca atgatggcat
    15421 ttgtaggagc caccttcctt ttccactatc ttcacaataa agtgacagat agctgggcaa
    15481 tggaatccga ggaggtttcc ggatattacc ctttgttgaa aagtctcaat tgccctttgg
    15541 tcttctgaga ctgtatcttt gatatttttg gagtagacaa gtgtgtcgtg ctccaccatg
    15601 ttgacgaaga ttttcttctt gtcattgagt cgtaagagac tctgtatgaa ctgttcgcca
    15661 gtctttacgg cgagttctgt taggtcctct atttgaatct ttgactccat ggcctttgat
    15721 tcagtgggaa ctaccttttt agagactcca atctctatta cttgccttgg tttgtgaagc
    15781 aagccttgaa tcgtccatac tggaatagta cttctgatct tgagaaatat atctttctct
    15841 gtgttcttga tgcagttagt cctgaatctt ttgactgcat ctttaacctt cttgggaagg
    15901 tatttgattt cctggagatt attgctcggg tagatcgtct tgatgatacc tgctgcgtaa
    15961 gcctctctaa ccatctgtgg gttagcattc tttctgaaat tgaaaaggca aatctggcgc
    16021 gttagcagaa ggcatgttgt tgtgactccg aggggttgcc tcaaactcta tcttataacc
    16081 ggcgtggagg catggaggca ggggtatttt ggtcatttta atagatagtg gaaaatgacg
    16141 tggaatttac ttaaagacga agtctttgcg acaagggggg gcccacgccg aatttaatat
    16201 taccggcgtg gccccccctt atcgcgagtg ctttagcacg agcggtccag atttaaagta
    16261 gaaaatttcc cgcccactag ggttaaaggt gttcacacta taaaagcata tacgatgtga
    16321 tggtatttga tggagcgtat attgtatcag gtatttccgt tggatacgaa ttattcgtac
    16381 gaccctcggc gcgccgagaa cttccagagc tttgggtacg tcacgtggct cgagcgcgta
    16441 gtcctcggta accacaacac ttgtcggtga gattatttaa tgctgattag attagacaaa
    16501 aattaattag ttttgagtag tggcgtaagt gtaaataatt agtctctttt ttaacttaga
    16561 aaatagttta atccttagta taaatagtca aaatcactgg aatgaaaaac agtttttaat
    16621 ttttccaaat ttgattctga taccatgtta aattcgtggt tcaaaatcac tgcaatgaaa
    16681 agagcaatat tgtttaactt tttttaggaa aatcgaattg atttatagtc agttgatata
    16741 gagtgaatac ataaggaaca tatacagttg atacaattgt ataattcgtt catacactta
    16801 atacaaagtg aacccacaag gaacatatac acttaatata attgtattcc ttgatacaaa
    16861 ccaattttgt tcgtgtctct actctctatt tcaatttcgc ttgactcttt actttttcta
    16921 atatgtagct ataaatcgta attaaacaat actatatctc taaatctctt attaagctca
    16981 aactatggtc atattcgaaa aaatcctttt aaatattggt cccctctcac gattaatgat
    17041 agttataact aacattcaaa ttttagttgt acttgacatc taaaacttaa aaaatagtac
    17101 aagttaactt tttctttttt ttaaaaaaag gaaatacttg tatttatttt tttaatatat
    17161 agttatattt ttggttattt gaaaatactt gatctgtcat gtatgctcag ttaaatatcg
    17221 tcacattata gagaaaaaag taataggaga aaaaaattaa aaattatttc gaaaaatcaa
    17281 aatttttttt tgattgaaat gaaagatggg tttcccaatc gaggctggca ggataggtac
    17341 attgggaaat ttggatttgt gtgttgaaaa tgattgttca atttggcttt tataacattt
    17401 gtcgtttata atttgtagaa ggctctctac aagttggact gaaggcggga aacgacaatc
    17461 tgatcatgag cggagaatta agggagtcac gttatgaccc ccgccgatga cgcgggacaa
    17521 gccgttttac gtttggaact gacagaaccg caacgttgaa ggagccactc agccgcgggt
    17581 ttctggagtt taatgagcta agcacatacg tcagaaacca ttattgcgcg ttcaaaagtc
    17641 gcctaaggtc actatcagct agcaaatatt tcttgtcaaa aatgctccac tgacgttcca
    17701 taaattcccc tcggtatcca attagagtct catattcact ctcaatccaa ataatctgca
    17761 ccggatccgc tagaggatct cgacctgcaa gatcccgggg ggcaatgaga tcctaggatg
    17821 gggattgaac aagatggatt gcacgcaggt tctccggccg cttgggtgga gaggctattc
    17881 ggctatgact gggcacaaca gacaatcggc tgctctgatg ccgccgtgtt ccggctgtca
    17941 gcgcaggggc gcccggttct ttttgtcaag accgacctgt ccggtgccct gaatgaactc
    18001 caggacgagg cagcgcggct atcgtggctg gccacgacgg gcgttccttg cgcagctgtg
    18061 ctcgacgttg tcactgaagc gggaagggac tggctgctat tgggcgaagt gccggggcag
    18121 gatctcctgt catctcacct tgctcctgcc gagaaagtat ccatcatggc tgatgcaatg
    18181 cggcggctgc atacgcttga tccggctacc tgcccattcg accaccaagc gaaacatcgc
    18241 atcgagcgag cacgtactcg gatggaagcc ggtcttgtcg atcaggatga tctggacgaa
    18301 gagcatcagg ggctcgcgcc agccgaactg ttcgccaggc tcaaggcgcg catgcccgac
    18361 ggcgaggatc tcgtcgtgac acatggcgat gcctgcttgc cgaatatcat ggtggaaaat
    18421 ggccgctttt ctggattcat cgactgtggc cggctgggtg tggcggaccg ctatcaggac
    18481 atagcgttgg ctacccgtga tattgctgaa gagcttggcg gcgaatgggc tgaccgcttc
    18541 ctcgtgcttt acggtatcgc cgctcccgat tcgcagcgca tcgccttcta tcgccttctt
    18601 gacgagttct tctgattaat taacgatcga caagctctat tttctccata ataatgtgtg
    18661 agtagttccc agataaggga attagggttc ctatagggtt tcgctcatgt gttgagcata
    18721 taagaaaccc ttagtatgta tttgtatttg taaaatactt ctatcaataa aatttctaat
    18781 tcctaaaacc aaaatccagt actaaaatcc agatcccccg aattaattcg gcgttaattc
    18841 agcatggagt caaagattca aatagaggac ctaacagaac tcgccgtaaa gactggcgaa
    18901 cagttcatac agagtctctt acgactcaat gacaagaaga aaatcttcgt caacatggtg
    18961 gagcacgaca cacttgtcta ctccaaaaat atcaaagata cagtctcaga agaccaaagg
    19021 gcaattgaga cttttcaaca aagggtaata tccggaaacc tcctcggatt ccattgccca
    19081 gctatctgtc actttattgt gaagatagtg gaaaaggaag gtggctccta caaatgccat
    19141 cattgcgata aaggaaaggc catcgttgaa gatgcctctg ccgacagtgg tcccaaagat
    19201 ggacccccac ccacgaggag catcgtggaa aaagaagacg ttccaaccac gtcttcaaag
    19261 caagtggatt gatgtgatat ctccactgac gtaagggatg acgcacaatc ccactatcct
    19321 tcgcaagacc cttcctctat ataaggaagt tcatttcatt tggagagaac acgggggact
    19381 cttgacagta gtataatata ttatcaaatt attatgaaca gtacatctat gtcttcattg
    19441 ggagtgagaa aaggttcatg gactgatgaa gaagattttc ttctaagaaa atgtattgat
    19501 aagtatggtg aaggaaaatg gcatcttgtt cccataagag ctggtaacta ttaaattaac
    19561 tatcacgtta tttttatttg tctttctgtc tcattttatt tgacgttatt acgaatatca
    19621 tctgaaaatg tacgtgcagg tctgaataga tgtcggaaaa gttgtagatt gaggtggctg
    19681 aattatctaa ggccacatat caagagaggt gactttgaac aagatgaagt ggatctcatt
    19741 ttgaggcttc ataagctctt aggcaacagg catgcaagtt tatgttttga caaaatttga
    19801 ttagtatata ttatatatac gtgtgactat ttcatctaaa tgttacgtta ttttacgtag
    19861 atggtcactt attgctggta gacttcccgg aaggacagct aacgatgtga aaaactattg
    19921 gaacactaat cttctaagga agttaaatac tactaaaatt gttcctcgcg aaaagattaa
    19981 caataagtgt ggagaaatta gtactaagat tgaaattata aaacctcaac gacgcaagta
    20041 tttctcaagc acaatgaaga atgttacaaa caataatgta attttggacg aggaggaaca
    20101 ttgcatttaa atgagtgtac ttcaagtca
//
