# Supplementary material for: High-frequency, precise modification of the tomato genome
Source: Genome Biol. 2015 Nov 6;16:232. doi: 10.1186/s13059-015-0796-9 (PMC4635538; doi:10.1186/s13059-015-0796-9)
Supplement: Additional file 6: — Annotated sequence of the vector pTC150. (GB 28 kb) [file 13059_2015_796_MOESM6_ESM.gb]

LOCUS       pTC150                 12080 bp    DNA     circular UNA 24-AUG-2015
DEFINITION  control without nuclease, 750bp right donor arm, derived from
            pTC143.
ACCESSION   urn.local...p-52o76na
VERSION     urn.local...p-52o76na
KEYWORDS    .
SOURCE      
  ORGANISM  
            .
FEATURES             Location/Qualifiers
     misc_feature    27..1013
                     /%_Identity=100
                     /Motif="ACCACAACACTTGTCGGTGAGATTATTTAATGCTGATTAGATTAGACAAA
                     AATTAATTAGTTTTGAGTAGTGGCGTAAGTGTAAATAATTAGTCTCTTTTTTAACTTA
                     GAAAATAGTTTAATCCTTAGTATAAATAGTCAAAATCACTGGAATGAAAAACAGTTTT
                     TAATTTTTCCAAATTTGATTCTGATACCATGTTAAATTCGTGGTTCAAAATCACTGCA
                     ATGAAAAGAGCAATATTGTTTAACTTTTTTTAGGAAAATCGAATTGATTTATAGTCAG
                     TTGATATAGAGTGAATACATAAGGAACATATACAGTTGATACAATTGTATAATTCGTT
                     CATACACTTAATACAAAGTGAACCCACAAGGAACATATACACTTAATATAATTGTATT
                     CCTTGATACAAACCAATTTTGTTCGTGTCTCTACTCTCTATTTCAATTTCGCTTGACT
                     CTTTACTTTTTCTAATATGTAGCTATAAATCGTAATTAAACAATACTATATCTCTAAA
                     TCTCTTATTAAGCTCAAACTATGGTCATATTCGAAAAAATCCTTTTAAATATTGGTCC
                     CCTCTCACGATTAATGATAGTTATAACTAACATTCAAATTTTAGTTGTACTTGACATC
                     TAAAACTTAAAAAATAGTACAAGTTAACTTTTTCTTTTTTTTAAAAAAAGGAAATACT
                     TGTATTTATTTTTTTAATATATAGTTATATTTTTGGTTATTTGAAAATACTTGATCTG
                     TCATGTATGCTCAGTTAAATATCGTCACATTATAGAGAAAAAAGTAATAGGAGAAAAA
                     AATTAAAAATTATTTCGAAAAATCAAAATTTTTTTTTGATTGAAATGAAAGATGGGTT
                     TCCCAATCGAGGCTGGCAGGATAGGTACATTGGGAAATTTGGATTTGTGTGTTGAAAA
                     TGATTGTTCAATTTGGCTTTTATAACATTTGTCGTTTATAATTTGTAGAAGGCTCTCT
                     ACAAGTTGG"
                     /annotation_group="left ANT1 homology: 27 -> 1,013"
                     /modified_by="User"
                     /label="left ANT1 homology"
     motif           27..3681
                     /created_by="User"
                     /label="GT donor"
     misc_feature    1019..1387
                     /vntifkey=21
                     /modified_by="User"
                     /label="NOS promoter"
                     /note="Geneious type: promoter eukaryotic"
     CDS             1394..2191
                     /created_by="User"
                     /modified_by="User"
                     /label="neomycin phosphotransferase CDS"
     polyA_signal    2203..2418
                     /label="CaMV35S polyA"
     promoter        2419..2956
                     /note="CaMV35S; 35S promoter from CaMV"
                     /label="CaMV35S; 35S promoter from CaMV"
     misc_feature    2963..3681
                     /%_Identity=100
                     /Motif="AGTAGTATAATATATTATCAAATTATTATGAACAGTACATCTATGTCTTC
                     ATTGGGAGTGAGAAAAGGTTCATGGACTGATGAAGAAGATTTTCTTCTAAGAAAATGT
                     ATTGATAAGTATGGTGAAGGAAAATGGCATCTTGTTCCCATAAGAGCTGGTAACTATT
                     AAATTAACTATCACGTTATTTTTATTTGTCTTTCTGTCTCATTTTATTTGACGTTATT
                     ACGAATATCATCTGAAAATGTACGTGCAGGTCTGAATAGATGTCGGAAAAGTTGTAGA
                     TTGAGGTGGCTGAATTATCTAAGGCCACATATCAAGAGAGGTGACTTTGAACAAGATG
                     AAGTGGATCTCATTTTGAGGCTTCATAAGCTCTTAGGCAACAGGCATGCAAGTTTATG
                     TTTTGACAAAATTTGATTAGTATATATTATATATACGTGTGACTATTTCATCTAAATG
                     TTACGTTATTTTACGTAGATGGTCACTTATTGCTGGTAGACTTCCCGGAAGGACAGCT
                     AACGATGTGAAAAACTATTGGAACACTAATCTTCTAAGGAAGTTAAATACTACTAAAA
                     TTGTTCCTCGCGAAAAGATTAACAATAAGTGTGGAGAAATTAGTACTAAGATTGAAAT
                     TATAAAACCTCAACGACGCAAGTATTTCTCAAGCACAATGAAGAATGTTACAAACAAT
                     AATGTAATTTTGGACGAGGAGGAACATTGCA"
                     /annotation_group="right ANT1 homology: 2,963 -> 3,681"
                     /modified_by="User"
                     /label="right ANT1 homology"
     gene            2990..>3681
                     /created_by="User"
                     /modified_by="User"
                     /label="ANT1"
     exon            2990..3118
                     /Mismatches=0
                     /%_Identity=100
                     /Motif="ATGAACAGTACATCTATGTCTTCATTGGGAGTGAGAAAAGGTTCATGGAC
                     TGATGAAGAAGATTTTCTTCTAAGAAAATGTATTGATAAGTATGGTGAAGGAAAATGG
                     CATCTTGTTCCCATAAGAGCT"
                     /annotation_group="ATGAACAGTACATCTATGTCTTCATTGGGAGTGAGAAAA
                     GGTTCATGGACTGATGAAGAAGATTTTCTTCTAAGAAAATGTATTGATAAGTATGGTG
                     AAGGAAAATGGCATCTTGTTCCCATAAGAGCT: 5,006 -> 5,134"
                     /modified_by="User"
                     /label="exon1"
     intron          3119..3214
                     /Mismatches=0
                     /%_Identity=100
                     /Motif="GGTAACTATTAAATTAACTATCACGTTATTTTTATTTGTCTTTCTGTCTC
                     ATTTTATTTGACGTTATTACGAATATCATCTGAAAATGTACGTGCA"
                     /annotation_group="intron1: 5,135 -> 5,230"
                     /modified_by="User"
                     /label="intron1"
     exon            3215..3343
                     /Mismatches=0
                     /%_Identity=100
                     /Motif="GGTCTGAATAGATGTCGGAAAAGTTGTAGATTGAGGTGGCTGAATTATCT
                     AAGGCCACATATCAAGAGAGGTGACTTTGAACAAGATGAAGTGGATCTCATTTTGAGG
                     CTTCATAAGCTCTTAGGCAAC"
                     /annotation_group="exon2: 5,231 -> 5,359"
                     /modified_by="User"
                     /label="exon2"
     intron          3344..3434
                     /Mismatches=0
                     /%_Identity=100
                     /Motif="AGGCATGCAAGTTTATGTTTTGACAAAATTTGATTAGTATATATTATATA
                     TACGTGTGACTATTTCATCTAAATGTTACGTTATTTTACGT"
                     /annotation_group="intron2: 5,360 -> 5,450"
                     /modified_by="User"
                     /label="intron2"
     exon            3435..>3681
                     /Mismatches=0
                     /%_Identity=100
                     /Motif="AGATGGTCACTTATTGCTGGTAGACTTCCCGGAAGGACAGCTAACGATGT
                     GAAAAACTATTGGAACACTAATCTTCTAAGGAAGTTAAATACTACTAAAATTGTTCCT
                     CGCGAAAAGATTAACAATAAGTGTGGAGAAATTAGTACTAAGATTGAAATTATAAAAC
                     CTCAACGACGCAAGTATTTCTCAAGCACAATGAAGAATGTTACAAACAATAATGTAAT
                     TTTGGACGAGGAGGAACATTGCAAGGAAATAATAAGTGAGAAACAAACTCCAGATGCA
                     TCGATGGACAACGTAGATCCATGGTGGATAAATTTACTGGAAAATTGCAATGACGATA
                     TTGAAGAAGATGAAGAGGTTGTAATTAATTATGAAAAAACACTAACAAGTTTGTTACA
                     TGAAGAAATATCACCACCATTAAATATTGGTGAAGGTAACTCCATGCAACAAGGACAA
                     ATAAGTCATGAAAATTGGGGTGAATTTTCTCTTAATTTACCACCCATGCAACAAGGAG
                     TACAAAATGATGATTTTTCTGCTGAAATTGACTTATGGAATCTACTTGATTAA"
                     /annotation_group="exon3: 5,451 -> 6,017"
                     /modified_by="User"
                     /label="exon3"
     terminator      3689..4023
                     /created_by="User"
                     /label="SIR from BeYDV_see Mor et al 2003"
     CDS             complement(<4024..4963)
                     /created_by="User"
                     /modified_by="User"
                     /label="Rep and RepA"
     misc_feature    <4964..5315
                     /vntifkey=21
                     /ApEinfo_label="LIR\from\BeYDV\see\Mor\et\al.\2003"
                     /ApEinfo_fwdcolor="#c0c0c0"
                     /ApEinfo_revcolor="pink"
                     /ApEinfo_graphicformat="arrow_data {{0 1 2 0 0 -1} {} 0}
                     width 5 offset 0"
                     /label="LIR\from\BeYDV\see\Mor\et\al.\2003(1)"
     misc_feature    4987..4999
                     /ApEinfo_fwdcolor="#8080ff"
                     /ApEinfo_revcolor="green"
                     /ApEinfo_graphicformat="arrow_data {{0 1 2 0 0 -1} {} 0}
                     width 5 offset 0"
                     /label="CA-motif"
     misc_feature    5013..5020
                     /ApEinfo_label="Rep-binding site (BeYDV)"
                     /ApEinfo_fwdcolor="#000080"
                     /ApEinfo_revcolor="green"
                     /ApEinfo_graphicformat="arrow_data {{0 1 2 0 0 -1} {} 0}
                     width 5 offset 0"
                     /label="Rep-binding site (BeYDV)(2)"
     misc_feature    5021..5028
                     /ApEinfo_label="Rep-binding site (BeYDV)"
                     /ApEinfo_fwdcolor="#000080"
                     /ApEinfo_revcolor="green"
                     /ApEinfo_graphicformat="arrow_data {{0 1 2 0 0 -1} {} 0}
                     width 5 offset 0"
                     /label="Rep-binding site (BeYDV)(3)"
     misc_feature    5123..5131
                     /vntifkey=21
                     /ApEinfo_label="stem-loop\structure"
                     /ApEinfo_fwdcolor="#ff0080"
                     /ApEinfo_revcolor="pink"
                     /ApEinfo_graphicformat="arrow_data {{0 1 2 0 0 -1} {} 0}
                     width 5 offset 0"
                     /label="stem-loop\structure(1)"
     misc_feature    5356..5381
                     /vntifkey=21
                     /ApEinfo_fwdcolor="#808040"
                     /ApEinfo_revcolor="pink"
                     /ApEinfo_graphicformat="arrow_data {{0 1 2 0 0 -1} {} 0}
                     width 5 offset 0"
                     /label="T-Border\(right)"
     misc_feature    complement(6422..7422)
                     /label="pVS1 sta"
     rep_origin      complement(8015..9015)
                     /label="pVS1 rep"
     misc_feature    complement(9425..9685)
                     /label="pBR322 bom"
     rep_origin      complement(9825..10105)
                     /label="pBR322 ori"
     CDS             complement(10399..11190)
                     /%_Identity=100
                     /Motif="ATGGCTAAAATGAGAATATCACCGGAATTGAAAAAACTGATCGAAAAATA
                     CCGCTGCGTAAAAGATACGGAAGGAATGTCTCCTGCTAAGGTATATAAGCTGGTGGGA
                     GAAAATGAAAACCTATATTTAAAAATGACGGACAGCCGGTATAAAGGGACCACCTATG
                     ATGTGGAACGGGAAAAGGACATGATGCTATGGCTGGAAGGAAAGCTGCCTGTTCCAAA
                     GGTCCTGCACTTTGAACGGCATGATGGCTGGAGCAATCTGCTCATGAGTGAGGCCGAT
                     GGCGTCCTTTGCTCGGAAGAGTATGAAGATGAACAAAGCCCTGAAAAGATTATCGAGC
                     TGTATGCGGAGTGCATCAGGCTCTTTCACTCCATCGACATATCGGATTGTCCCTATAC
                     GAATAGCTTAGACAGCCGCTTAGCCGAATTGGATTACTTACTGAATAACGATCTGGCC
                     GATGTGGATTGCGAAAACTGGGAAGAAGACACTCCATTTAAAGATCCGCGCGAGCTGT
                     ATGATTTTTTAAAGACGGAAAAGCCCGAAGAGGAACTTGTCTTTTCCCACGGCGACCT
                     GGGAGACAGCAACATCTTTGTGAAAGATGGCAAAGTAAGTGGCTTTATTGATCTTGGG
                     AGAAGCGGCAGGGCGGACAAGTGGTATGACATTGCCTTCTGCGTCCGGTCGATCAGGG
                     AGGATATCGGGGAAGAACAGTATGTCGAGCTATTTTTTGACTTACTGGGGATCAAGCC
                     TGATTGGGAGAAAATAAAATATTATATTTTACTGGATGAATTGTTT"
                     /annotation_group="Kanamycin (R): 18,817 <- 19,608"
                     /modified_by="User"
                     /label="Kanamycin (R)"
     misc_feature    11615..11639
                     /label="T-Border (left)"
     origin          11707^11708
                     /label="origin"
     misc_feature    11710..12074
                     /vntifkey=21
                     /ApEinfo_fwdcolor="#c0c0c0"
                     /ApEinfo_revcolor="pink"
                     /ApEinfo_graphicformat="arrow_data {{0 1 2 0 0 -1} {} 0}
                     width 5 offset 0"
                     /label="LIR\from\BeYDV\see\Mor\et\al.\2003"
     misc_feature    11746..11758
                     /ApEinfo_label="CA-motif"
                     /ApEinfo_fwdcolor="#8080ff"
                     /ApEinfo_revcolor="green"
                     /ApEinfo_graphicformat="arrow_data {{0 1 2 0 0 -1} {} 0}
                     width 5 offset 0"
                     /label="CA-motif(1)"
     misc_feature    11772..11779
                     /ApEinfo_fwdcolor="#000080"
                     /ApEinfo_revcolor="green"
                     /ApEinfo_graphicformat="arrow_data {{0 1 2 0 0 -1} {} 0}
                     width 5 offset 0"
                     /label="Rep-binding site (BeYDV)"
     misc_feature    11772..11779
                     /ApEinfo_fwdcolor="#000080"
                     /ApEinfo_revcolor="green"
                     /ApEinfo_graphicformat="arrow_data {{0 1 2 0 0 -1} {} 0}
                     width 5 offset 0"
                     /label="Rep-binding site"
     misc_feature    11780..11787
                     /ApEinfo_label="Rep-binding site (BeYDV)"
                     /ApEinfo_fwdcolor="#000080"
                     /ApEinfo_revcolor="green"
                     /ApEinfo_graphicformat="arrow_data {{0 1 2 0 0 -1} {} 0}
                     width 5 offset 0"
                     /label="Rep-binding site (BeYDV)(1)"
     misc_feature    11882..11890
                     /vntifkey=21
                     /ApEinfo_fwdcolor="#ff0080"
                     /ApEinfo_revcolor="pink"
                     /ApEinfo_graphicformat="arrow_data {{0 1 2 0 0 -1} {} 0}
                     width 5 offset 0"
                     /label="stem-loop\structure"
ORIGIN      
        1 gtggctcgag cgcgtagtcc tcggtaacca caacacttgt cggtgagatt atttaatgct
       61 gattagatta gacaaaaatt aattagtttt gagtagtggc gtaagtgtaa ataattagtc
      121 tcttttttaa cttagaaaat agtttaatcc ttagtataaa tagtcaaaat cactggaatg
      181 aaaaacagtt tttaattttt ccaaatttga ttctgatacc atgttaaatt cgtggttcaa
      241 aatcactgca atgaaaagag caatattgtt taactttttt taggaaaatc gaattgattt
      301 atagtcagtt gatatagagt gaatacataa ggaacatata cagttgatac aattgtataa
      361 ttcgttcata cacttaatac aaagtgaacc cacaaggaac atatacactt aatataattg
      421 tattccttga tacaaaccaa ttttgttcgt gtctctactc tctatttcaa tttcgcttga
      481 ctctttactt tttctaatat gtagctataa atcgtaatta aacaatacta tatctctaaa
      541 tctcttatta agctcaaact atggtcatat tcgaaaaaat ccttttaaat attggtcccc
      601 tctcacgatt aatgatagtt ataactaaca ttcaaatttt agttgtactt gacatctaaa
      661 acttaaaaaa tagtacaagt taactttttc ttttttttaa aaaaaggaaa tacttgtatt
      721 tattttttta atatatagtt atatttttgg ttatttgaaa atacttgatc tgtcatgtat
      781 gctcagttaa atatcgtcac attatagaga aaaaagtaat aggagaaaaa aattaaaaat
      841 tatttcgaaa aatcaaaatt tttttttgat tgaaatgaaa gatgggtttc ccaatcgagg
      901 ctggcaggat aggtacattg ggaaatttgg atttgtgtgt tgaaaatgat tgttcaattt
      961 ggcttttata acatttgtcg tttataattt gtagaaggct ctctacaagt tggactgaag
     1021 gcgggaaacg acaatctgat catgagcgga gaattaaggg agtcacgtta tgacccccgc
     1081 cgatgacgcg ggacaagccg ttttacgttt ggaactgaca gaaccgcaac gttgaaggag
     1141 ccactcagcc gcgggtttct ggagtttaat gagctaagca catacgtcag aaaccattat
     1201 tgcgcgttca aaagtcgcct aaggtcacta tcagctagca aatatttctt gtcaaaaatg
     1261 ctccactgac gttccataaa ttcccctcgg tatccaatta gagtctcata ttcactctca
     1321 atccaaataa tctgcaccgg atccgctaga ggatctcgac ctgcaagatc ccggggggca
     1381 atgagatcct aggatgggga ttgaacaaga tggattgcac gcaggttctc cggccgcttg
     1441 ggtggagagg ctattcggct atgactgggc acaacagaca atcggctgct ctgatgccgc
     1501 cgtgttccgg ctgtcagcgc aggggcgccc ggttcttttt gtcaagaccg acctgtccgg
     1561 tgccctgaat gaactccagg acgaggcagc gcggctatcg tggctggcca cgacgggcgt
     1621 tccttgcgca gctgtgctcg acgttgtcac tgaagcggga agggactggc tgctattggg
     1681 cgaagtgccg gggcaggatc tcctgtcatc tcaccttgct cctgccgaga aagtatccat
     1741 catggctgat gcaatgcggc ggctgcatac gcttgatccg gctacctgcc cattcgacca
     1801 ccaagcgaaa catcgcatcg agcgagcacg tactcggatg gaagccggtc ttgtcgatca
     1861 ggatgatctg gacgaagagc atcaggggct cgcgccagcc gaactgttcg ccaggctcaa
     1921 ggcgcgcatg cccgacggcg aggatctcgt cgtgacacat ggcgatgcct gcttgccgaa
     1981 tatcatggtg gaaaatggcc gcttttctgg attcatcgac tgtggccggc tgggtgtggc
     2041 ggaccgctat caggacatag cgttggctac ccgtgatatt gctgaagagc ttggcggcga
     2101 atgggctgac cgcttcctcg tgctttacgg tatcgccgct cccgattcgc agcgcatcgc
     2161 cttctatcgc cttcttgacg agttcttctg attaattaac gatcgacaag ctctattttc
     2221 tccataataa tgtgtgagta gttcccagat aagggaatta gggttcctat agggtttcgc
     2281 tcatgtgttg agcatataag aaacccttag tatgtatttg tatttgtaaa atacttctat
     2341 caataaaatt tctaattcct aaaaccaaaa tccagtacta aaatccagat cccccgaatt
     2401 aattcggcgt taattcagca tggagtcaaa gattcaaata gaggacctaa cagaactcgc
     2461 cgtaaagact ggcgaacagt tcatacagag tctcttacga ctcaatgaca agaagaaaat
     2521 cttcgtcaac atggtggagc acgacacact tgtctactcc aaaaatatca aagatacagt
     2581 ctcagaagac caaagggcaa ttgagacttt tcaacaaagg gtaatatccg gaaacctcct
     2641 cggattccat tgcccagcta tctgtcactt tattgtgaag atagtggaaa aggaaggtgg
     2701 ctcctacaaa tgccatcatt gcgataaagg aaaggccatc gttgaagatg cctctgccga
     2761 cagtggtccc aaagatggac ccccacccac gaggagcatc gtggaaaaag aagacgttcc
     2821 aaccacgtct tcaaagcaag tggattgatg tgatatctcc actgacgtaa gggatgacgc
     2881 acaatcccac tatccttcgc aagacccttc ctctatataa ggaagttcat ttcatttgga
     2941 gagaacacgg gggactcttg acagtagtat aatatattat caaattatta tgaacagtac
     3001 atctatgtct tcattgggag tgagaaaagg ttcatggact gatgaagaag attttcttct
     3061 aagaaaatgt attgataagt atggtgaagg aaaatggcat cttgttccca taagagctgg
     3121 taactattaa attaactatc acgttatttt tatttgtctt tctgtctcat tttatttgac
     3181 gttattacga atatcatctg aaaatgtacg tgcaggtctg aatagatgtc ggaaaagttg
     3241 tagattgagg tggctgaatt atctaaggcc acatatcaag agaggtgact ttgaacaaga
     3301 tgaagtggat ctcattttga ggcttcataa gctcttaggc aacaggcatg caagtttatg
     3361 ttttgacaaa atttgattag tatatattat atatacgtgt gactatttca tctaaatgtt
     3421 acgttatttt acgtagatgg tcacttattg ctggtagact tcccggaagg acagctaacg
     3481 atgtgaaaaa ctattggaac actaatcttc taaggaagtt aaatactact aaaattgttc
     3541 ctcgcgaaaa gattaacaat aagtgtggag aaattagtac taagattgaa attataaaac
     3601 ctcaacgacg caagtatttc tcaagcacaa tgaagaatgt tacaaacaat aatgtaattt
     3661 tggacgagga ggaacattgc atttaaatga gtgtacttca agtcagtggg aaatcaataa
     3721 aatgattatt ttatgaatat atttcattgt gcaagtagat agaaattaca tatgttacat
     3781 aacacacgaa ataaacaaaa aaagacaatc caaaaacaaa caccccaaaa aaaataatca
     3841 ctttagataa actcgtatga ggagaggcac gttcagtgac tcgacgattc ccgagcaaaa
     3901 aaagtctccc cgtcacacat gtagtgggtg acgcaattat ctttaaagta atccttctgt
     3961 tgacttgtca ttgataacat ccagtcttcg tcaggattgc aaagaattat agaagggatc
     4021 ccacctttta ttttcttctt ttttccatat ttagggttga cagtgaaatc agactggcaa
     4081 cctattaatt gcttccacaa tgggacgaac ttgaagggga tgtcgtcgat gatattatag
     4141 gtggcgtgtt catcgtagtt ggtgaaatcg atggtaccgt tccaatagtt gtgtcgtccg
     4201 agacttctag cccaggtggt ctttccggta cgagttggtc cgcagatgta gaggctgggg
     4261 tgtcggattc cattccttcc attgtccttg ttaaatcggc catccattca aggtcagatt
     4321 gagcttgttg gtatgagaca ggatgtatgt aagtataagc gtctatgctt acatggtata
     4381 gatgggtttc cctccaggag tgtagatctt cgtggcagcg aagatctgat tctgtgaagg
     4441 gcgacacata cggttcaggt tgtggaggga ataatttgtt ggctgaatat tccagccatt
     4501 gaagctttgt tgcccattca tgagggaatt cttccttgat catgtcaaga tattcctcct
     4561 tagacgttgc agtctggata atagttctcc atcgtgcgtc agatttgcga ggagaaacct
     4621 tatgatctcg gaaatctcct ctggttttaa tatctccgtc ctttgatatg taatcaagga
     4681 cttgtttaga gtttctagct ggctggatat tagggtgatt tccttcaaaa tcgaaaaaag
     4741 aaggatccct aatacaaggt tttttatcaa gctggagaag agcatgatag tgggtagtgc
     4801 catcttgatg aagctcagaa gcaacaccaa ggaagaaaat aagaaaaggt gtgagtttct
     4861 cccagagaaa ctggaataaa tcatctcttt gagatgagca cttgggatag gtaaggaaaa
     4921 catatttaga ttggagtctg aagttcttac tagcagaagg catgttgttg tgactccgag
     4981 gggttgcctc aaactctatc ttataaccgg cgtggaggca tggaggcagg ggtattttgg
     5041 tcattttaat agatagtgga aaatgacgtg gaatttactt aaagacgaag tctttgcgac
     5101 aagggggggc ccacgccgaa tttaatatta ccggcgtggc ccccccttat cgcgagtgct
     5161 ttagcacgag cggtccagat ttaaagtaga aaatttcccg cccactaggg ttaaaggtgt
     5221 tcacactata aaagcatata cgatgtgatg gtatttgatg gagcgtatat tgtatcaggt
     5281 atttccgttg gatacgaatt attcgtacga ccctcatagt ttaaactatc agtgtttgac
     5341 aggatatatt ggcgggtaaa cctaagagaa aagagcgttt attagaataa cggatattta
     5401 aaagggcgtg aaaaggttta tccgttcgtc catttgtatg tgcatgccaa ccacagggtt
     5461 cccctcggga tcaaagtact ttgatccaac ccctccgctg ctatagtgca gtcggcttct
     5521 gacgttcagt gcagccgtct tctgaaaacg acatgtcgca caagtcctaa gttacgcgac
     5581 aggctgccgc cctgcccttt tcctggcgtt ttcttgtcgc gtgttttagt cgcataaagt
     5641 agaatacttg cgactagaac cggagacatt acgccatgaa caagagcgcc gccgctggcc
     5701 tgctgggcta tgcccgcgtc agcaccgacg accaggactt gaccaaccaa cgggccgaac
     5761 tgcacgcggc cggctgcacc aagctgtttt ccgagaagat caccggcacc aggcgcgacc
     5821 gcccggagct ggccaggatg cttgaccacc tacgccctgg cgacgttgtg acagtgacca
     5881 ggctagaccg cctggcccgc agcacccgcg acctactgga cattgccgag cgcatccagg
     5941 aggccggcgc gggcctgcgt agcctggcag agccgtgggc cgacaccacc acgccggccg
     6001 gccgcatggt gttgaccgtg ttcgccggca ttgccgagtt cgagcgttcc ctaatcatcg
     6061 accgcacccg gagcgggcgc gaggccgcca aggcccgagg cgtgaagttt ggcccccgcc
     6121 ctaccctcac cccggcacag atcgcgcacg cccgcgagct gatcgaccag gaaggccgca
     6181 ccgtgaaaga ggcggctgca ctgcttggcg tgcatcgctc gaccctgtac cgcgcacttg
     6241 agcgcagcga ggaagtgacg cccaccgagg ccaggcggcg cggtgccttc cgtgaggacg
     6301 cattgaccga ggccgacgcc ctggcggccg ccgagaatga acgccaagag gaacaagcat
     6361 gaaaccgcac caggacggcc aggacgaacc gtttttcatt accgaagaga tcgaggcgga
     6421 gatgatcgcg gccgggtacg tgttcgagcc gcccgcgcac ggctcaaccg tgcggctgca
     6481 tgaaatcctg gccggtttgt ctgatgccaa gctggcggcc tggccggcca gcttggccgc
     6541 tgaagaaacc gagcgccgcc gtctaaaaag gtgatgtgta tttgagtaaa acagcttgcg
     6601 tcatgcggtc gctgcgtata tgatgcgatg agtaaataaa caaatacgca aggggaacgc
     6661 atgaaggtta tcgctgtact taaccagaaa ggcgggtcag gcaagacgac catcgcaacc
     6721 catctagccc gcgccctgca actcgccggg gccgatgttc tgttagtcga ttccgatccc
     6781 cagggcagtg cccgcgattg ggcggccgtg cgggaagatc aaccgctaac cgttgtcggc
     6841 atcgaccgcc cgacgattga ccgcgacgtg aaggccatcg gccggcgcga cttcgtagtg
     6901 atcgacggag cgccccaggc ggcggacttg gctgtgtccg cgatcaaggc agccgacttc
     6961 gtgctgattc cggtgcagcc aagcccttac gacatatggg ccaccgccga cctggtggag
     7021 ctggttaagc agcgcattga ggtcacggat ggaaggctac aagcggcctt tgtcgtgtcg
     7081 cgggcgatca aaggcacgcg catcggcggt gaggttgccg aggcgctggc cgggtacgag
     7141 ctgcccattc ttgagtcccg tatcacgcag cgcgtgagct acccaggcac tgccgccgcc
     7201 ggcacaaccg ttcttgaatc agaacccgag ggcgacgctg cccgcgaggt ccaggcgctg
     7261 gccgctgaaa ttaaatcaaa actcatttga gttaatgagg taaagagaaa atgagcaaaa
     7321 gcacaaacac gctaagtgcc ggccgtccga gcgcacgcag cagcaaggct gcaacgttgg
     7381 ccagcctggc agacacgcca gccatgaagc gggtcaactt tcagttgccg gcggaggatc
     7441 acaccaagct gaagatgtac gcggtacgcc aaggcaagac cattaccgag ctgctatctg
     7501 aatacatcgc gcagctacca gagtaaatga gcaaatgaat aaatgagtag atgaatttta
     7561 gcggctaaag gaggcggcat ggaaaatcaa gaacaaccag gcaccgacgc cgtggaatgc
     7621 cccatgtgtg gaggaacggg cggttggcca ggcgtaagcg gctgggttgt ctgccggccc
     7681 tgcaatggca ctggaacccc caagcccgag gaatcggcgt gacggtcgca aaccatccgg
     7741 cccggtacaa atcggcgcgg cgctgggtga tgacctggtg gagaagttga aggccgcgca
     7801 ggccgcccag cggcaacgca tcgaggcaga agcacgcccc ggtgaatcgt ggcaagcggc
     7861 cgctgatcga atccgcaaag aatcccggca accgccggca gccggtgcgc cgtcgattag
     7921 gaagccgccc aagggcgacg agcaaccaga ttttttcgtt ccgatgctct atgacgtggg
     7981 cacccgcgat agtcgcagca tcatggacgt ggccgttttc cgtctgtcga agcgtgaccg
     8041 acgagctggc gaggtgatcc gctacgagct tccagacggg cacgtagagg tttccgcagg
     8101 gccggccggc atggccagtg tgtgggatta cgacctggta ctgatggcgg tttcccatct
     8161 aaccgaatcc atgaaccgat accgggaagg gaagggagac aagcccggcc gcgtgttccg
     8221 tccacacgtt gcggacgtac tcaagttctg ccggcgagcc gatggcggaa agcagaaaga
     8281 cgacctggta gaaacctgca ttcggttaaa caccacgcac gttgccatgc agcgtacgaa
     8341 gaaggccaag aacggccgcc tggtgacggt atccgagggt gaagccttga ttagccgcta
     8401 caagatcgta aagagcgaaa ccgggcggcc ggagtacatc gagatcgagc tagctgattg
     8461 gatgtaccgc gagatcacag aaggcaagaa cccggacgtg ctgacggttc accccgatta
     8521 ctttttgatc gatcccggca tcggccgttt tctctaccgc ctggcacgcc gcgccgcagg
     8581 caaggcagaa gccagatggt tgttcaagac gatctacgaa cgcagtggca gcgccggaga
     8641 gttcaagaag ttctgtttca ccgtgcgcaa gctgatcggg tcaaatgacc tgccggagta
     8701 cgatttgaag gaggaggcgg ggcaggctgg cccgatccta gtcatgcgct accgcaacct
     8761 gatcgagggc gaagcatccg ccggttccta atgtacggag cagatgctag ggcaaattgc
     8821 cctagcaggg gaaaaaggtc gaaaaggcct ctttcctgtg gatagcacgt acattgggaa
     8881 cccaaagccg tacattggga accggaaccc gtacattggg aacccaaagc cgtacattgg
     8941 gaaccggtca cacatgtaag tgactgatat aaaagagaaa aaaggcgatt tttccgccta
     9001 aaactcttta aaacttatta aaactcttaa aacccgcctg gcctgtgcat aactgtctgg
     9061 ccagcgcaca gccgaagagc tgcaaaaagc gcctaccctt cggtcgctgc gctccctacg
     9121 ccccgccgct tcgcgtcggc ctatcgcggc cgctggccgc tcaaaaatgg ctggcctacg
     9181 gccaggcaat ctaccagggc gcggacaagc cgcgccgtcg ccactcgacc gccggcgccc
     9241 acatcaaggc accctgcctc gcgcgtttcg gtgatgacgg tgaaaacctc tgacacatgc
     9301 agctcccgga aacggtcaca gcttgtctgt aagcggatgc cgggagcaga caagcccgtc
     9361 agggcgcgtc agcgggtgtt ggcgggtgtc ggggcgcagc catgacccag tcacgtagcg
     9421 atagcggagt gtatactggc ttaactatgc ggcatcagag cagattgtac tgagagtgca
     9481 ccatatgcgg tgtgaaatac cgcacagatg cgtaaggaga aaataccgca tcaggcgctc
     9541 ttccgcttcc tcgctcactg actcgctgcg ctcggtcgtt cggctgcggc gagcggtatc
     9601 agctcactca aaggcggtaa tacggttatc cacagaatca ggggataacg caggaaagaa
     9661 catgtgagca aaaggccagc aaaaggccag gaaccgtaaa aaggccgcgt tgctggcgtt
     9721 tttccatagg ctccgccccc ctgacgagca tcacaaaaat cgacgctcaa gtcagaggtg
     9781 gcgaaacccg acaggactat aaagatacca ggcgtttccc cctggaagct ccctcgtgcg
     9841 ctctcctgtt ccgaccctgc cgcttaccgg atacctgtcc gcctttctcc cttcgggaag
     9901 cgtggcgctt tctcatagct cacgctgtag gtatctcagt tcggtgtagg tcgttcgctc
     9961 caagctgggc tgtgtgcacg aaccccccgt tcagcccgac cgctgcgcct tatccggtaa
    10021 ctatcgtctt gagtccaacc cggtaagaca cgacttatcg ccactggcag cagccactgg
    10081 taacaggatt agcagagcga ggtatgtagg cggtgctaca gagttcttga agtggtggcc
    10141 taactacggc tacactagaa ggacagtatt tggtatctgc gctctgctga agccagttac
    10201 cttcggaaaa agagttggta gctcttgatc cggcaaacaa accaccgctg gtagcggtgg
    10261 tttttttgtt tgcaagcagc agattacgcg cagaaaaaaa ggatctcaag aagatccttt
    10321 gatcttttct acggggtctg acgctcagtg gaacgaaaac tcacgttaag ggattttggt
    10381 catgcattct aggtactaaa acaattcatc cagtaaaata taatatttta ttttctccca
    10441 atcaggcttg atccccagta agtcaaaaaa tagctcgaca tactgttctt ccccgatatc
    10501 ctccctgatc gaccggacgc agaaggcaat gtcataccac ttgtccgccc tgccgcttct
    10561 cccaagatca ataaagccac ttactttgcc atctttcaca aagatgttgc tgtctcccag
    10621 gtcgccgtgg gaaaagacaa gttcctcttc gggcttttcc gtctttaaaa aatcatacag
    10681 ctcgcgcgga tctttaaatg gagtgtcttc ttcccagttt tcgcaatcca catcggccag
    10741 atcgttattc agtaagtaat ccaattcggc taagcggctg tctaagctat tcgtataggg
    10801 acaatccgat atgtcgatgg agtgaaagag cctgatgcac tccgcataca gctcgataat
    10861 cttttcaggg ctttgttcat cttcatactc ttccgagcaa aggacgccat cggcctcact
    10921 catgagcaga ttgctccagc catcatgccg ttcaaagtgc aggacctttg gaacaggcag
    10981 ctttccttcc agccatagca tcatgtcctt ttcccgttcc acatcatagg tggtcccttt
    11041 ataccggctg tccgtcattt ttaaatatag gttttcattt tctcccacca gcttatatac
    11101 cttagcagga gacattcctt ccgtatcttt tacgcagcgg tatttttcga tcagtttttt
    11161 caattccggt gatattctca ttttagccat ttattatttc cttcctcttt tctacagtat
    11221 ttaaagatac cccaagaagc taattataac aagacgaact ccaattcact gttccttgca
    11281 ttctaaaacc ttaaatacca gaaaacagct ttttcaaagt tgttttcaaa gttggcgtat
    11341 aacatagtat cgacggagcc gattttgaaa ccgcggtgat cacaggcagc aacgctctgt
    11401 catcgttaca atcaacatgc taccctccgc gagatcatcc gtgtttcaaa cccggcagct
    11461 tagttgccgt tcttccgaat agcatcggta acatgagcaa agtctgccgc cttacaacgg
    11521 ctctcccgct gacgccgtcc cggactgatg ggctgcctgt atcgagtggt gattttgtgc
    11581 cgagctgccg gtcggggagc tgttggctgg ctggtggcag gatatattgt ggtgtaaaca
    11641 aattgacgct tagacaactt aataacacat tgcggacgtt tttaatgtag agctcaaagt
    11701 ttaacgcgtt agcagaaggc atgttgttgt gactccgagg ggttgcctca aactctatct
    11761 tataaccggc gtggaggcat ggaggcaggg gtattttggt cattttaata gatagtggaa
    11821 aatgacgtgg aatttactta aagacgaagt ctttgcgaca agggggggcc cacgccgaat
    11881 ttaatattac cggcgtggcc cccccttatc gcgagtgctt tagcacgagc ggtccagatt
    11941 taaagtagaa aatttcccgc ccactagggt taaaggtgtt cacactataa aagcatatac
    12001 gatgtgatgg tatttgatgg agcgtatatt gtatcaggta tttccgttgg atacgaatta
    12061 ttcgtacgac cctcggcgcg
//
