# Supplementary material for: High-frequency, precise modification of the tomato genome
Source: Genome Biol. 2015 Nov 6;16:232. doi: 10.1186/s13059-015-0796-9 (PMC4635538; doi:10.1186/s13059-015-0796-9)
Supplement: Additional file 7: — Annotated sequence of the vector pTC151. (GB 43 kb) [file 13059_2015_796_MOESM7_ESM.gb]

LOCUS       pTC151                 18487 bp    DNA     circular UNA 24-AUG-2015
DEFINITION  control without REP, derived from pTC144.
ACCESSION   urn.local...o-52o76n9
VERSION     urn.local...o-52o76n9
KEYWORDS    .
SOURCE      
  ORGANISM  
            .
FEATURES             Location/Qualifiers
     misc_feature    34..59
                     /vntifkey=21
                     /ApEinfo_fwdcolor="#808040"
                     /ApEinfo_revcolor="pink"
                     /ApEinfo_graphicformat="arrow_data {{0 1 2 0 0 -1} {} 0}
                     width 5 offset 0"
                     /label="T-Border\(right)"
     misc_feature    complement(1100..2100)
                     /label="pVS1 sta"
     rep_origin      complement(2693..3693)
                     /label="pVS1 rep"
     misc_feature    complement(4103..4363)
                     /label="pBR322 bom"
     rep_origin      complement(4503..4783)
                     /label="pBR322 ori"
     CDS             complement(5077..5868)
                     /%_Identity=100
                     /Motif="ATGGCTAAAATGAGAATATCACCGGAATTGAAAAAACTGATCGAAAAATA
                     CCGCTGCGTAAAAGATACGGAAGGAATGTCTCCTGCTAAGGTATATAAGCTGGTGGGA
                     GAAAATGAAAACCTATATTTAAAAATGACGGACAGCCGGTATAAAGGGACCACCTATG
                     ATGTGGAACGGGAAAAGGACATGATGCTATGGCTGGAAGGAAAGCTGCCTGTTCCAAA
                     GGTCCTGCACTTTGAACGGCATGATGGCTGGAGCAATCTGCTCATGAGTGAGGCCGAT
                     GGCGTCCTTTGCTCGGAAGAGTATGAAGATGAACAAAGCCCTGAAAAGATTATCGAGC
                     TGTATGCGGAGTGCATCAGGCTCTTTCACTCCATCGACATATCGGATTGTCCCTATAC
                     GAATAGCTTAGACAGCCGCTTAGCCGAATTGGATTACTTACTGAATAACGATCTGGCC
                     GATGTGGATTGCGAAAACTGGGAAGAAGACACTCCATTTAAAGATCCGCGCGAGCTGT
                     ATGATTTTTTAAAGACGGAAAAGCCCGAAGAGGAACTTGTCTTTTCCCACGGCGACCT
                     GGGAGACAGCAACATCTTTGTGAAAGATGGCAAAGTAAGTGGCTTTATTGATCTTGGG
                     AGAAGCGGCAGGGCGGACAAGTGGTATGACATTGCCTTCTGCGTCCGGTCGATCAGGG
                     AGGATATCGGGGAAGAACAGTATGTCGAGCTATTTTTTGACTTACTGGGGATCAAGCC
                     TGATTGGGAGAAAATAAAATATTATATTTTACTGGATGAATTGTTT"
                     /annotation_group="Kanamycin (R): 18,817 <- 19,608"
                     /modified_by="User"
                     /label="Kanamycin (R)"
     misc_feature    6293..6317
                     /label="T-Border (left)"
     origin          6385^6386
                     /label="origin"
     misc_feature    6388..6752
                     /vntifkey=21
                     /ApEinfo_fwdcolor="#c0c0c0"
                     /ApEinfo_revcolor="pink"
                     /ApEinfo_graphicformat="arrow_data {{0 1 2 0 0 -1} {} 0}
                     width 5 offset 0"
                     /label="LIR\from\BeYDV\see\Mor\et\al.\2003"
     misc_feature    6424..6436
                     /ApEinfo_label="CA-motif"
                     /ApEinfo_fwdcolor="#8080ff"
                     /ApEinfo_revcolor="green"
                     /ApEinfo_graphicformat="arrow_data {{0 1 2 0 0 -1} {} 0}
                     width 5 offset 0"
                     /label="CA-motif(1)"
     misc_feature    6450..6457
                     /ApEinfo_fwdcolor="#000080"
                     /ApEinfo_revcolor="green"
                     /ApEinfo_graphicformat="arrow_data {{0 1 2 0 0 -1} {} 0}
                     width 5 offset 0"
                     /label="Rep-binding site (BeYDV)"
     misc_feature    6450..6457
                     /ApEinfo_fwdcolor="#000080"
                     /ApEinfo_revcolor="green"
                     /ApEinfo_graphicformat="arrow_data {{0 1 2 0 0 -1} {} 0}
                     width 5 offset 0"
                     /label="Rep-binding site"
     misc_feature    6458..6465
                     /ApEinfo_label="Rep-binding site (BeYDV)"
                     /ApEinfo_fwdcolor="#000080"
                     /ApEinfo_revcolor="green"
                     /ApEinfo_graphicformat="arrow_data {{0 1 2 0 0 -1} {} 0}
                     width 5 offset 0"
                     /label="Rep-binding site (BeYDV)(1)"
     misc_feature    6560..6568
                     /vntifkey=21
                     /ApEinfo_fwdcolor="#ff0080"
                     /ApEinfo_revcolor="pink"
                     /ApEinfo_graphicformat="arrow_data {{0 1 2 0 0 -1} {} 0}
                     width 5 offset 0"
                     /label="stem-loop\structure"
     promoter        6761..7602
                     /modified_by="User"
                     /label="35S promoter"
     sig_peptide     <7627..7692
                     /Mismatches=0
                     /%_Identity=100
                     /Motif="ATGGATTATAAGGATCACGATGGCGACTACAAGGACCACGATATTGACTA
                     CAAAGACGATGACGATAAA"
                     /annotation_group="3xFLAG: 4,746 -> 4,814"
                     /modified_by="User"
                     /label="3xFLAG"
     sig_peptide     7693..7737
                     /Mismatches=0
                     /%_Identity=100
                     /Motif="ATGGCTCCTAAGAAAAAGCGCAAAGTCGGTATCCATGGCGTTCCC"
                     /annotation_group="SV40 NLS: 4,815 -> 4,859"
                     /modified_by="User"
                     /label="SV40 NLS"
     CDS             7747..>8151
                     /modified_by="User"
                     /label="TALE N-term d152 truncation"
     CDS             8152..10294
                     /Mismatches=0
                     /%_Identity=100
                     /Motif="AACCTGACCCCGGACCAAGTGGTGGCTATCGCCAGCAACATTGGCGGCAA
                     GCAAGCGCTCGAAACGGTGCAGCGGCTGTTGCCGGTGCTGTGCCAGGACCATGGCCTG
                     ACCCCGGACCAAGTGGTGGCTATCGCCAGCAACAAGGGCGGCAAGCAAGCGCTCGAAA
                     CGGTGCAGCGGCTGTTGCCGGTGCTGTGCCAGGACCATGGCCTGACCCCGGACCAAGT
                     GGTGGCTATCGCCAGCAACGGTGGCGGCAAGCAAGCGCTCGAAACGGTGCAGCGGCTG
                     TTGCCGGTGCTGTGCCAGGACCATGGCCTGACCCCGGACCAAGTGGTGGCTATCGCCA
                     GCAACGGTGGCGGCAAGCAAGCGCTCGAAACGGTGCAGCGGCTGTTGCCGGTGCTGTG
                     CCAGGACCATGGCCTGACCCCGGACCAAGTGGTGGCTATCGCCAGCAACATTGGCGGC
                     AAGCAAGCGCTCGAAACGGTGCAGCGGCTGTTGCCGGTGCTGTGCCAGGACCATGGCC
                     TGACTCCGGACCAAGTGGTGGCTATCGCCAGCCACGATGGCGGCAAGCAAGCGCTCGA
                     AACGGTGCAGCGGCTGTTGCCGGTGCTGTGCCAGGACCATGGCCTGACCCCGGACCAA
                     GTGGTGGCTATCGCCAGCAACATTGGCGGCAAGCAAGCGCTCGAAACGGTGCAGCGGC
                     TGTTGCCGGTGCTGTGCCAGGACCATGGCCTGACCCCGGACCAAGTGGTGGCTATCGC
                     CAGCAACATTGGCGGCAAGCAAGCGCTCGAAACGGTGCAGCGGCTGTTGCCGGTGCTG
                     TGCCAGGACCATGGCCTGACCCCGGACCAAGTGGTGGCTATCGCCAGCAACGGTGGCG
                     GCAAGCAAGCGCTCGAAACGGTGCAGCGGCTGTTGCCGGTGCTGTGCCAGGACCATGG
                     CCTGACCCCGGACCAAGTGGTGGCTATCGCCAGCAACGGTGGCGGCAAGCAAGCGCTC
                     GAAACGGTGCAGCGGCTGTTGCCGGTGCTGTGCCAGGACCATGGCCTGACCCCGGACC
                     AAGTGGTGGCTATCGCCAGCAACGGTGGCGGCAAGCAAGCGCTCGAAACGGTGCAGCG
                     GCTGTTGCCGGTGCTGTGCCAGGACCATGGCCTGACCCCGGACCAAGTGGTGGCTATC
                     GCCAGCAACATTGGCGGCAAGCAAGCGCTCGAAACGGTGCAGCGGCTGTTGCCGGTGC
                     TGTGCCAGGACCATGGCCTGACCCCGGACCAAGTGGTGGCTATCGCCAGCAACATTGG
                     CGGCAAGCAAGCGCTCGAAACGGTGCAGCGGCTGTTGCCGGTGCTGTGCCAGGACCAT
                     GGCCTGACCCCGGACCAAGTGGTGGCTATCGCCAGCAACGGTGGCGGCAAGCAAGCGC
                     TCGAAACGGTGCAGCGGCTGTTGCCGGTGCTGTGCCAGGACCATGGCCTGACCCCGGA
                     CCAAGTGGTGGCTATCGCCAGCAACATTGGCGGCAAGCAAGCGCTCGAAACGGTGCAG
                     CGGCTGTTGCCGGTGCTGTGCCAGGACCATGGCCTGACTCCGGACCAAGTGGTGGCTA
                     TCGCCAGCCACGATGGCGGCAAGCAAGCGCTCGAAACGGTGCAGCGGCTGTTGCCGGT
                     GCTGTGCCAGGACCATGGCCTGACCCCGGACCAAGTGGTGGCTATCGCCAGCAACATT
                     GGCGGCAAGCAAGCGCTCGAAACGGTGCAGCGGCTGTTGCCGGTGCTGTGCCAGGACC
                     ATGGCCTGACTCCGGACCAAGTGGTGGCTATCGCCAGCCACGATGGCGGCAAGCAAGC
                     GCTCGAAACGGTGCAGCGGCTGTTGCCGGTGCTGTGCCAGGACCATGGCCTGACTCCG
                     GACCAAGTGGTGGCTATCGCCAGCCACGATGGCGGCAAGCAAGCGCTCGAAACGGTGC
                     AGCGGCTGTTGCCGGTGCTGTGCCAGGACCATGGCCTGACCCCGGACCAAGTGGTGGC
                     TATCGCCAGCAACGGTGGCGGCAAGCAAGCGCTCGAAACGGTGCAGCGGCTGTTGCCG
                     GTGCTGTGCCAGGACCATGGCCTGACCCCGGACCAAGTGGTGGCTATCGCCAGCAACG
                     GTGGCGGCAAGCAAGCGCTCGAAAGCATTGTGGCCCAGCTGAGCCGGCCTGATCCGGC
                     GTTGG"
                     /annotation_group="1193: 7,800 -> 9,942"
                     /modified_by="User"
                     /label=1193
     CDS             10306..10443
                     /modified_by="User"
                     /label="TALE C-term +63 truncation"
     gene            10450..11043
                     /note="Sangomo Left FokI"
                     /translation="QLVKSELEEKKSELRHKLKYVPHEYIELIEIARNSTQDRILEMK
                     VMEFFMKVYGYRGKHLGGSRKPDGAIYTVGSPIDYGVIVDTKAYSGGYNLPIGQADEM
                     QRYVKENQTRNKHINPNEWWKVYPSSVTEFKFLFVSGHFKGNYKAQLTRLNHKTNCNG
                     AVLSVEELLIGGEMIKAGTLTLEEVRRKFNNGEINFRS"
                     /modified_by="User"
                     /label="FokI KKR"
     misc_feature    11044..11052
                     /Mismatches=0
                     /%_Identity=100
                     /Motif="GGAAGCGGC"
                     /annotation_group="GSG linker: 6,537 -> 6,545"
                     /modified_by="User"
                     /label="GSG linker"
     2A_signal       11053..11109
                     /Mismatches=0
                     /%_Identity=100
                     /Motif="GCCACGAACTTCTCTCTGTTAAAGCAAGCAGGTGACGTGGAAGAAAACCC
                     AGGGCCC"
                     /annotation_group="P2A: 6,546 -> 6,602"
                     /modified_by="User"
                     /label="P2A"
     sig_peptide     11110..11178
                     /Mismatches=0
                     /%_Identity=100
                     /Motif="ATGGACTACAAAGACCATGACGGTGATTATAAAGATCATGACATCGATTA
                     CAAGGATGACGATGACAAG"
                     /annotation_group="3xFLAG: 6,603 -> 6,671"
                     /modified_by="User"
                     /label="3xFLAG"
     sig_peptide     11179..11223
                     /Mismatches=0
                     /%_Identity=100
                     /Motif="ATGGCCCCCAAGAAGAAGAGGAAGGTGGGCATTCACGGGGTGCCG"
                     /annotation_group="NLS: 6,672 -> 6,716"
                     /modified_by="User"
                     /label="NLS"
     CDS             11233..>11637
                     /Mismatches=0
                     /%_Identity=100
                     /Motif="GTGGATCTACGCACGCTCGGCTACAGTCAGCAGCAGCAAGAGAAGATCAA
                     ACCGAAGGTGCGTTCGACAGTGGCGCAGCACCACGAGGCACTGGTGGGCCATGGGTTT
                     ACACACGCGCACATCGTTGCGCTCAGCCAACACCCGGCAGCGTTAGGGACCGTCGCTG
                     TCACGTATCAGCACATAATCACGGCGTTGCCAGAGGCGACACACGAAGACATCGTTGG
                     CGTCGGCAAACAGTGGTCCGGCGCACGCGCCCTGGAGGCCTTGCTCACGGATGCGGGG
                     GAGTTGAGAGGTCCGCCGTTACAGTTGGACACAGGCCAACTTGTGAAGATTGCAAAAC
                     GTGGCGGCGTGACCGCAATGGAGGCAGTGCATGCATCGCGCAATGCACTGACGGGTGC
                     CCCCCTGGAG"
                     /annotation_group="TALE N-term d152 truncation: 6,382 ->
                     6,789"
                     /modified_by="User"
                     /label="TALE N-term d152 truncation"
     CDS             11638..13780
                     /Mismatches=0
                     /%_Identity=100
                     /Motif="AACCTGACCCCGGACCAAGTGGTGGCTATCGCCAGCAACGGTGGCGGCAA
                     GCAAGCGCTCGAAACGGTGCAGCGGCTGTTGCCGGTGCTGTGCCAGGACCATGGCCTG
                     ACCCCGGACCAAGTGGTGGCTATCGCCAGCAACGGTGGCGGCAAGCAAGCGCTCGAAA
                     CGGTGCAGCGGCTGTTGCCGGTGCTGTGCCAGGACCATGGCCTGACCCCGGACCAAGT
                     GGTGGCTATCGCCAGCAACGGTGGCGGCAAGCAAGCGCTCGAAACGGTGCAGCGGCTG
                     TTGCCGGTGCTGTGCCAGGACCATGGCCTGACCCCGGACCAAGTGGTGGCTATCGCCA
                     GCAACGGTGGCGGCAAGCAAGCGCTCGAAACGGTGCAGCGGCTGTTGCCGGTGCTGTG
                     CCAGGACCATGGCCTGACCCCGGACCAAGTGGTGGCTATCGCCAGCAACATTGGCGGC
                     AAGCAAGCGCTCGAAACGGTGCAGCGGCTGTTGCCGGTGCTGTGCCAGGACCATGGCC
                     TGACCCCGGACCAAGTGGTGGCTATCGCCAGCAACGGTGGCGGCAAGCAAGCGCTCGA
                     AACGGTGCAGCGGCTGTTGCCGGTGCTGTGCCAGGACCATGGCCTGACCCCGGACCAA
                     GTGGTGGCTATCGCCAGCAACGGTGGCGGCAAGCAAGCGCTCGAAACGGTGCAGCGGC
                     TGTTGCCGGTGCTGTGCCAGGACCATGGCCTGACCCCGGACCAAGTGGTGGCTATCGC
                     CAGCAACAAGGGCGGCAAGCAAGCGCTCGAAACGGTGCAGCGGCTGTTGCCGGTGCTG
                     TGCCAGGACCATGGCCTGACCCCGGACCAAGTGGTGGCTATCGCCAGCAACGGTGGCG
                     GCAAGCAAGCGCTCGAAACGGTGCAGCGGCTGTTGCCGGTGCTGTGCCAGGACCATGG
                     CCTGACTCCGGACCAAGTGGTGGCTATCGCCAGCCACGATGGCGGCAAGCAAGCGCTC
                     GAAACGGTGCAGCGGCTGTTGCCGGTGCTGTGCCAGGACCATGGCCTGACCCCGGACC
                     AAGTGGTGGCTATCGCCAGCAACGGTGGCGGCAAGCAAGCGCTCGAAACGGTGCAGCG
                     GCTGTTGCCGGTGCTGTGCCAGGACCATGGCCTGACCCCGGACCAAGTGGTGGCTATC
                     GCCAGCAACATTGGCGGCAAGCAAGCGCTCGAAACGGTGCAGCGGCTGTTGCCGGTGC
                     TGTGCCAGGACCATGGCCTGACCCCGGACCAAGTGGTGGCTATCGCCAGCAACGGTGG
                     CGGCAAGCAAGCGCTCGAAACGGTGCAGCGGCTGTTGCCGGTGCTGTGCCAGGACCAT
                     GGCCTGACCCCGGACCAAGTGGTGGCTATCGCCAGCAACATTGGCGGCAAGCAAGCGC
                     TCGAAACGGTGCAGCGGCTGTTGCCGGTGCTGTGCCAGGACCATGGCCTGACCCCGGA
                     CCAAGTGGTGGCTATCGCCAGCAACGGTGGCGGCAAGCAAGCGCTCGAAACGGTGCAG
                     CGGCTGTTGCCGGTGCTGTGCCAGGACCATGGCCTGACCCCGGACCAAGTGGTGGCTA
                     TCGCCAGCAACATTGGCGGCAAGCAAGCGCTCGAAACGGTGCAGCGGCTGTTGCCGGT
                     GCTGTGCCAGGACCATGGCCTGACCCCGGACCAAGTGGTGGCTATCGCCAGCAACGGT
                     GGCGGCAAGCAAGCGCTCGAAACGGTGCAGCGGCTGTTGCCGGTGCTGTGCCAGGACC
                     ATGGCCTGACCCCGGACCAAGTGGTGGCTATCGCCAGCAACATTGGCGGCAAGCAAGC
                     GCTCGAAACGGTGCAGCGGCTGTTGCCGGTGCTGTGCCAGGACCATGGCCTGACTCCG
                     GACCAAGTGGTGGCTATCGCCAGCCACGATGGCGGCAAGCAAGCGCTCGAAACGGTGC
                     AGCGGCTGTTGCCGGTGCTGTGCCAGGACCATGGCCTGACCCCGGACCAAGTGGTGGC
                     TATCGCCAGCAACGGTGGCGGCAAGCAAGCGCTCGAAACGGTGCAGCGGCTGTTGCCG
                     GTGCTGTGCCAGGACCATGGCCTGACCCCGGACCAAGTGGTGGCTATCGCCAGCAACG
                     GTGGCGGCAAGCAAGCGCTCGAAAGCATTGTGGCCCAGCTGAGCCGGCCTGATCCGGC
                     GTTGG"
                     /annotation_group="1194: 11,286 -> 13,428"
                     /modified_by="User"
                     /label=1194
     CDS             13792..13929
                     /Mismatches=0
                     /%_Identity=100
                     /Motif="AACGACCACCTCGTCGCCTTGGCCTGCCTCGGCGGACGTCCTGCCATGGA
                     TGCAGTGAAAAAGGGATTGCCGCACGCGCCGGAATTGATCAGAAGAGTCAATCGCCGT
                     ATTGGCGAACGCACGTCCCATCGCGTTGCC"
                     /annotation_group="TALE C-term +63 truncation: 7,241 ->
                     7,378"
                     /modified_by="User"
                     /label="TALE C-term +63 truncation"
     CDS             13936..14529
                     /created_by="User"
                     /label="FokI ELD"
     terminator      14536..14785
                     /Mismatches=0
                     /%_Identity=100
                     /Motif="ATATGAAGATGAAGATGAAATATTTGGTGTGTCAAATAAAAAGCTTGTGT
                     GCTTAAGTTTGTGTTTTTTTCTTGGCTTGTTGTGTTATGAATTTGTGGCTTTTTCTAA
                     TATTAAATGAATGTAAGATCTCATTATAATGAATAAACAAATGTTTCTATAATCCATT
                     GTGAATGTTTTGTTGGATCTCTTCTGCAGCATATAACTACTGTATGTGCTATGGTATG
                     GACTATGGAATATGATTAAAGATAAG"
                     /annotation_group="ATATGAAGATGAAGATGAAATATTTGGTGTGTCAAATAA
                     AAAGCTTGTGTGCTTAAGTTTGTGTTTTTTTCTTGGCTTGTTGTGTTATGAATTTGTG
                     GCTTTTTCTAATATTAAATGAATGTAAGATCTCATTATAATGAATAAACAAATGTTTC
                     TATAATCCATTGTGAATGTTTTGTTGGATCTCTTCTGCAGCATATAACTACTGTATGT
                     GCTATGGTATGGACTATGGAATATGATTAAAGATAAG: 9,412 -> 9,661"
                     /modified_by="User"
                     /label="HSP terminator"
     misc_feature    14830..15816
                     /created_by="User"
                     /label="left ANT1 homology"
     motif           14830..18484
                     /created_by="User"
                     /label="GT donor"
     misc_feature    15822..16190
                     /vntifkey=21
                     /modified_by="User"
                     /label="NOS promoter"
                     /note="Geneious type: promoter eukaryotic"
     CDS             16197..16994
                     /created_by="User"
                     /modified_by="User"
                     /label="neomycin phosphotransferase CDS"
     polyA_signal    17006..17221
                     /label="CaMV35S polyA"
     promoter        17222..17759
                     /note="CaMV35S; 35S promoter from CaMV"
                     /label="CaMV35S; 35S promoter from CaMV"
     misc_feature    17766..18484
                     /created_by="User"
                     /label="right ANT1 homology"
     gene            17793..>18484
                     /created_by="User"
                     /modified_by="User"
                     /label="ANT1"
     exon            17793..17921
                     /Mismatches=0
                     /%_Identity=100
                     /Motif="ATGAACAGTACATCTATGTCTTCATTGGGAGTGAGAAAAGGTTCATGGAC
                     TGATGAAGAAGATTTTCTTCTAAGAAAATGTATTGATAAGTATGGTGAAGGAAAATGG
                     CATCTTGTTCCCATAAGAGCT"
                     /annotation_group="ATGAACAGTACATCTATGTCTTCATTGGGAGTGAGAAAA
                     GGTTCATGGACTGATGAAGAAGATTTTCTTCTAAGAAAATGTATTGATAAGTATGGTG
                     AAGGAAAATGGCATCTTGTTCCCATAAGAGCT: 5,006 -> 5,134"
                     /modified_by="User"
                     /label="exon1"
     intron          17922..18017
                     /Mismatches=0
                     /%_Identity=100
                     /Motif="GGTAACTATTAAATTAACTATCACGTTATTTTTATTTGTCTTTCTGTCTC
                     ATTTTATTTGACGTTATTACGAATATCATCTGAAAATGTACGTGCA"
                     /annotation_group="intron1: 5,135 -> 5,230"
                     /modified_by="User"
                     /label="intron1"
     exon            18018..18146
                     /Mismatches=0
                     /%_Identity=100
                     /Motif="GGTCTGAATAGATGTCGGAAAAGTTGTAGATTGAGGTGGCTGAATTATCT
                     AAGGCCACATATCAAGAGAGGTGACTTTGAACAAGATGAAGTGGATCTCATTTTGAGG
                     CTTCATAAGCTCTTAGGCAAC"
                     /annotation_group="exon2: 5,231 -> 5,359"
                     /modified_by="User"
                     /label="exon2"
     intron          18147..18237
                     /Mismatches=0
                     /%_Identity=100
                     /Motif="AGGCATGCAAGTTTATGTTTTGACAAAATTTGATTAGTATATATTATATA
                     TACGTGTGACTATTTCATCTAAATGTTACGTTATTTTACGT"
                     /annotation_group="intron2: 5,360 -> 5,450"
                     /modified_by="User"
                     /label="intron2"
     exon            18238..>18484
                     /Mismatches=0
                     /%_Identity=100
                     /Motif="AGATGGTCACTTATTGCTGGTAGACTTCCCGGAAGGACAGCTAACGATGT
                     GAAAAACTATTGGAACACTAATCTTCTAAGGAAGTTAAATACTACTAAAATTGTTCCT
                     CGCGAAAAGATTAACAATAAGTGTGGAGAAATTAGTACTAAGATTGAAATTATAAAAC
                     CTCAACGACGCAAGTATTTCTCAAGCACAATGAAGAATGTTACAAACAATAATGTAAT
                     TTTGGACGAGGAGGAACATTGCAAGGAAATAATAAGTGAGAAACAAACTCCAGATGCA
                     TCGATGGACAACGTAGATCCATGGTGGATAAATTTACTGGAAAATTGCAATGACGATA
                     TTGAAGAAGATGAAGAGGTTGTAATTAATTATGAAAAAACACTAACAAGTTTGTTACA
                     TGAAGAAATATCACCACCATTAAATATTGGTGAAGGTAACTCCATGCAACAAGGACAA
                     ATAAGTCATGAAAATTGGGGTGAATTTTCTCTTAATTTACCACCCATGCAACAAGGAG
                     TACAAAATGATGATTTTTCTGCTGAAATTGACTTATGGAATCTACTTGATTAA"
                     /annotation_group="exon3: 5,451 -> 6,017"
                     /modified_by="User"
                     /label="exon3"
ORIGIN      
        1 aaactatcag tgtttgacag gatatattgg cgggtaaacc taagagaaaa gagcgtttat
       61 tagaataacg gatatttaaa agggcgtgaa aaggtttatc cgttcgtcca tttgtatgtg
      121 catgccaacc acagggttcc cctcgggatc aaagtacttt gatccaaccc ctccgctgct
      181 atagtgcagt cggcttctga cgttcagtgc agccgtcttc tgaaaacgac atgtcgcaca
      241 agtcctaagt tacgcgacag gctgccgccc tgcccttttc ctggcgtttt cttgtcgcgt
      301 gttttagtcg cataaagtag aatacttgcg actagaaccg gagacattac gccatgaaca
      361 agagcgccgc cgctggcctg ctgggctatg cccgcgtcag caccgacgac caggacttga
      421 ccaaccaacg ggccgaactg cacgcggccg gctgcaccaa gctgttttcc gagaagatca
      481 ccggcaccag gcgcgaccgc ccggagctgg ccaggatgct tgaccaccta cgccctggcg
      541 acgttgtgac agtgaccagg ctagaccgcc tggcccgcag cacccgcgac ctactggaca
      601 ttgccgagcg catccaggag gccggcgcgg gcctgcgtag cctggcagag ccgtgggccg
      661 acaccaccac gccggccggc cgcatggtgt tgaccgtgtt cgccggcatt gccgagttcg
      721 agcgttccct aatcatcgac cgcacccgga gcgggcgcga ggccgccaag gcccgaggcg
      781 tgaagtttgg cccccgccct accctcaccc cggcacagat cgcgcacgcc cgcgagctga
      841 tcgaccagga aggccgcacc gtgaaagagg cggctgcact gcttggcgtg catcgctcga
      901 ccctgtaccg cgcacttgag cgcagcgagg aagtgacgcc caccgaggcc aggcggcgcg
      961 gtgccttccg tgaggacgca ttgaccgagg ccgacgccct ggcggccgcc gagaatgaac
     1021 gccaagagga acaagcatga aaccgcacca ggacggccag gacgaaccgt ttttcattac
     1081 cgaagagatc gaggcggaga tgatcgcggc cgggtacgtg ttcgagccgc ccgcgcacgg
     1141 ctcaaccgtg cggctgcatg aaatcctggc cggtttgtct gatgccaagc tggcggcctg
     1201 gccggccagc ttggccgctg aagaaaccga gcgccgccgt ctaaaaaggt gatgtgtatt
     1261 tgagtaaaac agcttgcgtc atgcggtcgc tgcgtatatg atgcgatgag taaataaaca
     1321 aatacgcaag gggaacgcat gaaggttatc gctgtactta accagaaagg cgggtcaggc
     1381 aagacgacca tcgcaaccca tctagcccgc gccctgcaac tcgccggggc cgatgttctg
     1441 ttagtcgatt ccgatcccca gggcagtgcc cgcgattggg cggccgtgcg ggaagatcaa
     1501 ccgctaaccg ttgtcggcat cgaccgcccg acgattgacc gcgacgtgaa ggccatcggc
     1561 cggcgcgact tcgtagtgat cgacggagcg ccccaggcgg cggacttggc tgtgtccgcg
     1621 atcaaggcag ccgacttcgt gctgattccg gtgcagccaa gcccttacga catatgggcc
     1681 accgccgacc tggtggagct ggttaagcag cgcattgagg tcacggatgg aaggctacaa
     1741 gcggcctttg tcgtgtcgcg ggcgatcaaa ggcacgcgca tcggcggtga ggttgccgag
     1801 gcgctggccg ggtacgagct gcccattctt gagtcccgta tcacgcagcg cgtgagctac
     1861 ccaggcactg ccgccgccgg cacaaccgtt cttgaatcag aacccgaggg cgacgctgcc
     1921 cgcgaggtcc aggcgctggc cgctgaaatt aaatcaaaac tcatttgagt taatgaggta
     1981 aagagaaaat gagcaaaagc acaaacacgc taagtgccgg ccgtccgagc gcacgcagca
     2041 gcaaggctgc aacgttggcc agcctggcag acacgccagc catgaagcgg gtcaactttc
     2101 agttgccggc ggaggatcac accaagctga agatgtacgc ggtacgccaa ggcaagacca
     2161 ttaccgagct gctatctgaa tacatcgcgc agctaccaga gtaaatgagc aaatgaataa
     2221 atgagtagat gaattttagc ggctaaagga ggcggcatgg aaaatcaaga acaaccaggc
     2281 accgacgccg tggaatgccc catgtgtgga ggaacgggcg gttggccagg cgtaagcggc
     2341 tgggttgtct gccggccctg caatggcact ggaaccccca agcccgagga atcggcgtga
     2401 cggtcgcaaa ccatccggcc cggtacaaat cggcgcggcg ctgggtgatg acctggtgga
     2461 gaagttgaag gccgcgcagg ccgcccagcg gcaacgcatc gaggcagaag cacgccccgg
     2521 tgaatcgtgg caagcggccg ctgatcgaat ccgcaaagaa tcccggcaac cgccggcagc
     2581 cggtgcgccg tcgattagga agccgcccaa gggcgacgag caaccagatt ttttcgttcc
     2641 gatgctctat gacgtgggca cccgcgatag tcgcagcatc atggacgtgg ccgttttccg
     2701 tctgtcgaag cgtgaccgac gagctggcga ggtgatccgc tacgagcttc cagacgggca
     2761 cgtagaggtt tccgcagggc cggccggcat ggccagtgtg tgggattacg acctggtact
     2821 gatggcggtt tcccatctaa ccgaatccat gaaccgatac cgggaaggga agggagacaa
     2881 gcccggccgc gtgttccgtc cacacgttgc ggacgtactc aagttctgcc ggcgagccga
     2941 tggcggaaag cagaaagacg acctggtaga aacctgcatt cggttaaaca ccacgcacgt
     3001 tgccatgcag cgtacgaaga aggccaagaa cggccgcctg gtgacggtat ccgagggtga
     3061 agccttgatt agccgctaca agatcgtaaa gagcgaaacc gggcggccgg agtacatcga
     3121 gatcgagcta gctgattgga tgtaccgcga gatcacagaa ggcaagaacc cggacgtgct
     3181 gacggttcac cccgattact ttttgatcga tcccggcatc ggccgttttc tctaccgcct
     3241 ggcacgccgc gccgcaggca aggcagaagc cagatggttg ttcaagacga tctacgaacg
     3301 cagtggcagc gccggagagt tcaagaagtt ctgtttcacc gtgcgcaagc tgatcgggtc
     3361 aaatgacctg ccggagtacg atttgaagga ggaggcgggg caggctggcc cgatcctagt
     3421 catgcgctac cgcaacctga tcgagggcga agcatccgcc ggttcctaat gtacggagca
     3481 gatgctaggg caaattgccc tagcagggga aaaaggtcga aaaggcctct ttcctgtgga
     3541 tagcacgtac attgggaacc caaagccgta cattgggaac cggaacccgt acattgggaa
     3601 cccaaagccg tacattggga accggtcaca catgtaagtg actgatataa aagagaaaaa
     3661 aggcgatttt tccgcctaaa actctttaaa acttattaaa actcttaaaa cccgcctggc
     3721 ctgtgcataa ctgtctggcc agcgcacagc cgaagagctg caaaaagcgc ctacccttcg
     3781 gtcgctgcgc tccctacgcc ccgccgcttc gcgtcggcct atcgcggccg ctggccgctc
     3841 aaaaatggct ggcctacggc caggcaatct accagggcgc ggacaagccg cgccgtcgcc
     3901 actcgaccgc cggcgcccac atcaaggcac cctgcctcgc gcgtttcggt gatgacggtg
     3961 aaaacctctg acacatgcag ctcccggaaa cggtcacagc ttgtctgtaa gcggatgccg
     4021 ggagcagaca agcccgtcag ggcgcgtcag cgggtgttgg cgggtgtcgg ggcgcagcca
     4081 tgacccagtc acgtagcgat agcggagtgt atactggctt aactatgcgg catcagagca
     4141 gattgtactg agagtgcacc atatgcggtg tgaaataccg cacagatgcg taaggagaaa
     4201 ataccgcatc aggcgctctt ccgcttcctc gctcactgac tcgctgcgct cggtcgttcg
     4261 gctgcggcga gcggtatcag ctcactcaaa ggcggtaata cggttatcca cagaatcagg
     4321 ggataacgca ggaaagaaca tgtgagcaaa aggccagcaa aaggccagga accgtaaaaa
     4381 ggccgcgttg ctggcgtttt tccataggct ccgcccccct gacgagcatc acaaaaatcg
     4441 acgctcaagt cagaggtggc gaaacccgac aggactataa agataccagg cgtttccccc
     4501 tggaagctcc ctcgtgcgct ctcctgttcc gaccctgccg cttaccggat acctgtccgc
     4561 ctttctccct tcgggaagcg tggcgctttc tcatagctca cgctgtaggt atctcagttc
     4621 ggtgtaggtc gttcgctcca agctgggctg tgtgcacgaa ccccccgttc agcccgaccg
     4681 ctgcgcctta tccggtaact atcgtcttga gtccaacccg gtaagacacg acttatcgcc
     4741 actggcagca gccactggta acaggattag cagagcgagg tatgtaggcg gtgctacaga
     4801 gttcttgaag tggtggccta actacggcta cactagaagg acagtatttg gtatctgcgc
     4861 tctgctgaag ccagttacct tcggaaaaag agttggtagc tcttgatccg gcaaacaaac
     4921 caccgctggt agcggtggtt tttttgtttg caagcagcag attacgcgca gaaaaaaagg
     4981 atctcaagaa gatcctttga tcttttctac ggggtctgac gctcagtgga acgaaaactc
     5041 acgttaaggg attttggtca tgcattctag gtactaaaac aattcatcca gtaaaatata
     5101 atattttatt ttctcccaat caggcttgat ccccagtaag tcaaaaaata gctcgacata
     5161 ctgttcttcc ccgatatcct ccctgatcga ccggacgcag aaggcaatgt cataccactt
     5221 gtccgccctg ccgcttctcc caagatcaat aaagccactt actttgccat ctttcacaaa
     5281 gatgttgctg tctcccaggt cgccgtggga aaagacaagt tcctcttcgg gcttttccgt
     5341 ctttaaaaaa tcatacagct cgcgcggatc tttaaatgga gtgtcttctt cccagttttc
     5401 gcaatccaca tcggccagat cgttattcag taagtaatcc aattcggcta agcggctgtc
     5461 taagctattc gtatagggac aatccgatat gtcgatggag tgaaagagcc tgatgcactc
     5521 cgcatacagc tcgataatct tttcagggct ttgttcatct tcatactctt ccgagcaaag
     5581 gacgccatcg gcctcactca tgagcagatt gctccagcca tcatgccgtt caaagtgcag
     5641 gacctttgga acaggcagct ttccttccag ccatagcatc atgtcctttt cccgttccac
     5701 atcataggtg gtccctttat accggctgtc cgtcattttt aaatataggt tttcattttc
     5761 tcccaccagc ttatatacct tagcaggaga cattccttcc gtatctttta cgcagcggta
     5821 tttttcgatc agttttttca attccggtga tattctcatt ttagccattt attatttcct
     5881 tcctcttttc tacagtattt aaagataccc caagaagcta attataacaa gacgaactcc
     5941 aattcactgt tccttgcatt ctaaaacctt aaataccaga aaacagcttt ttcaaagttg
     6001 ttttcaaagt tggcgtataa catagtatcg acggagccga ttttgaaacc gcggtgatca
     6061 caggcagcaa cgctctgtca tcgttacaat caacatgcta ccctccgcga gatcatccgt
     6121 gtttcaaacc cggcagctta gttgccgttc ttccgaatag catcggtaac atgagcaaag
     6181 tctgccgcct tacaacggct ctcccgctga cgccgtcccg gactgatggg ctgcctgtat
     6241 cgagtggtga ttttgtgccg agctgccggt cggggagctg ttggctggct ggtggcagga
     6301 tatattgtgg tgtaaacaaa ttgacgctta gacaacttaa taacacattg cggacgtttt
     6361 taatgtagag ctcaaagttt aacgcgttag cagaaggcat gttgttgtga ctccgagggg
     6421 ttgcctcaaa ctctatctta taaccggcgt ggaggcatgg aggcaggggt attttggtca
     6481 ttttaataga tagtggaaaa tgacgtggaa tttacttaaa gacgaagtct ttgcgacaag
     6541 ggggggccca cgccgaattt aatattaccg gcgtggcccc cccttatcgc gagtgcttta
     6601 gcacgagcgg tccagattta aagtagaaaa tttcccgccc actagggtta aaggtgttca
     6661 cactataaaa gcatatacga tgtgatggta tttgatggag cgtatattgt atcaggtatt
     6721 tccgttggat acgaattatt cgtacgaccc tcggcgcgcc agatttgcct tttcaatttc
     6781 agaaagaatg ctaacccaca gatggttaga gaggcttacg cagcaggtat catcaagacg
     6841 atctacccga gcaataatct ccaggaaatc aaataccttc ccaagaaggt taaagatgca
     6901 gtcaaaagat tcaggactaa ctgcatcaag aacacagaga aagatatatt tctcaagatc
     6961 agaagtacta ttccagtatg gacgattcaa ggcttgcttc acaaaccaag gcaagtaata
     7021 gagattggag tctctaaaaa ggtagttccc actgaatcaa aggccatgga gtcaaagatt
     7081 caaatagagg acctaacaga actcgccgta aagactggcg aacagttcat acagagtctc
     7141 ttacgactca atgacaagaa gaaaatcttc gtcaacatgg tggagcacga cacacttgtc
     7201 tactccaaaa atatcaaaga tacagtctca gaagaccaaa gggcaattga gacttttcaa
     7261 caaagggtaa tatccggaaa cctcctcgga ttccattgcc cagctatctg tcactttatt
     7321 gtgaagatag tggaaaagga aggtggctcc tacaaatgcc atcattgcga taaaggaaag
     7381 gccatcgttg aagatgcctc tgccgacagt ggtcccaaag atggaccccc acccacgagg
     7441 agcatcgtgg aaaaagaaga cgttccaacc acgtcttcaa agcaagtgga ttgatgtgat
     7501 atctccactg acgtaaggga tgacgcacaa tcccactatc cttcgcaaga cccttcctct
     7561 atataaggaa gttcatttca tttggagaga acacggggga ctcctgcagg aaaaatggct
     7621 tcctccgatt ataaggatca cgatggcgac tacaaggacc acgatattga ctacaaagac
     7681 gatgacgata aaatggctcc taagaaaaag cgcaaagtcg gtatccatgg cgttccctct
     7741 agaatggtgg atctacgcac gctcggctac agtcagcagc agcaagagaa gatcaaaccg
     7801 aaggtgcgtt cgacagtggc gcagcaccac gaggcactgg tgggccatgg gtttacacac
     7861 gcgcacatcg ttgcgctcag ccaacacccg gcagcgttag ggaccgtcgc tgtcacgtat
     7921 cagcacataa tcacggcgtt gccagaggcg acacacgaag acatcgttgg cgtcggcaaa
     7981 cagtggtccg gcgcacgcgc cctggaggcc ttgctcacgg atgcggggga gttgagaggt
     8041 ccgccgttac agttggacac aggccaactt gtgaagattg caaaacgtgg cggcgtgacc
     8101 gcaatggagg cagtgcatgc cagcaggaat gcgttaacag gtgcccccct gaacctgacc
     8161 ccggaccaag tggtggctat cgccagcaac attggcggca agcaagcgct cgaaacggtg
     8221 cagcggctgt tgccggtgct gtgccaggac catggcctga ccccggacca agtggtggct
     8281 atcgccagca acaatggcgg caagcaagcg ctcgaaacgg tgcagcggct gttgccggtg
     8341 ctgtgccagg accatggcct gaccccggac caagtggtgg ctatcgccag caacggtggc
     8401 ggcaagcaag cgctcgaaac ggtgcagcgg ctgttgccgg tgctgtgcca ggaccatggc
     8461 ctgaccccgg accaagtggt ggctatcgcc agcaacggtg gcggcaagca agcgctcgaa
     8521 acggtgcagc ggctgttgcc ggtgctgtgc caggaccatg gcctgacccc ggaccaagtg
     8581 gtggctatcg ccagcaacat tggcggcaag caagcgctcg aaacggtgca gcggctgttg
     8641 ccggtgctgt gccaggacca tggcctgact ccggaccaag tggtggctat cgccagccac
     8701 gatggcggca agcaagcgct cgaaacggtg cagcggctgt tgccggtgct gtgccaggac
     8761 catggcctga ccccggacca agtggtggct atcgccagca acattggcgg caagcaagcg
     8821 ctcgaaacgg tgcagcggct gttgccggtg ctgtgccagg accatggcct gaccccggac
     8881 caagtggtgg ctatcgccag caacattggc ggcaagcaag cgctcgaaac ggtgcagcgg
     8941 ctgttgccgg tgctgtgcca ggaccatggc ctgaccccgg accaagtggt ggctatcgcc
     9001 agcaacggtg gcggcaagca agcgctcgaa acggtgcagc ggctgttgcc ggtgctgtgc
     9061 caggaccatg gcctgacccc ggaccaagtg gtggctatcg ccagcaacgg tggcggcaag
     9121 caagcgctcg aaacggtgca gcggctgttg ccggtgctgt gccaggacca tggcctgacc
     9181 ccggaccaag tggtggctat cgccagcaac ggtggcggca agcaagcgct cgaaacggtg
     9241 cagcggctgt tgccggtgct gtgccaggac catggcctga ccccggacca agtggtggct
     9301 atcgccagca acattggcgg caagcaagcg ctcgaaacgg tgcagcggct gttgccggtg
     9361 ctgtgccagg accatggcct gaccccggac caagtggtgg ctatcgccag caacattggc
     9421 ggcaagcaag cgctcgaaac ggtgcagcgg ctgttgccgg tgctgtgcca ggaccatggc
     9481 ctgaccccgg accaagtggt ggctatcgcc agcaacggtg gcggcaagca agcgctcgaa
     9541 acggtgcagc ggctgttgcc ggtgctgtgc caggaccatg gcctgacccc ggaccaagtg
     9601 gtggctatcg ccagcaacat tggcggcaag caagcgctcg aaacggtgca gcggctgttg
     9661 ccggtgctgt gccaggacca tggcctgact ccggaccaag tggtggctat cgccagccac
     9721 gatggcggca agcaagcgct cgaaacggtg cagcggctgt tgccggtgct gtgccaggac
     9781 catggcctga ccccggacca agtggtggct atcgccagca acattggcgg caagcaagcg
     9841 ctcgaaacgg tgcagcggct gttgccggtg ctgtgccagg accatggcct gactccggac
     9901 caagtggtgg ctatcgccag ccacgatggc ggcaagcaag cgctcgaaac ggtgcagcgg
     9961 ctgttgccgg tgctgtgcca ggaccatggc ctgactccgg accaagtggt ggctatcgcc
    10021 agccacgatg gcggcaagca agcgctcgaa acggtgcagc ggctgttgcc ggtgctgtgc
    10081 caggaccatg gcctgacccc ggaccaagtg gtggctatcg ccagcaacgg tggcggcaag
    10141 caagcgctcg aaacggtgca gcggctgttg ccggtgctgt gccaggacca tggcctgacc
    10201 ccggaccaag tggtggctat cgccagcaac ggtggcggca agcaagcgct cgaaagcatt
    10261 gtggcccagc tgagccggcc tgatccggcg ttggccgcgt tgaccaacga ccacctcgtc
    10321 gccttggcct gcctcggcgg acgtcctgcc atggatgcag tgaaaaaggg attgccgcac
    10381 gcgccggaat tgatcagaag agtcaatcgc cgtattggcg aacgcacgtc ccatcgcgtt
    10441 gccggatccc agctggtgaa gtccgagctg gaagaaaaaa agagcgagct gcgccacaag
    10501 ctcaagtacg tgccccacga gtacatcgag ctgatcgaga tcgcccgcaa cagcacccaa
    10561 gaccgcatcc tggagatgaa agtgatggag ttcttcatga aggtgtacgg ctaccgcggc
    10621 aagcacctgg gcggctcccg caagcccgat ggcgccatct acaccgtggg ctcccccatc
    10681 gactatggcg tcattgtcga caccaaggcc tactccggcg gctacaactt acccatcggt
    10741 caggccgacg agatgcaacg ctacgtgaag gagaaccaga cccgcaataa gcacattaat
    10801 cccaacgagt ggtggaaggt gtacccctcc tccgtgaccg agttcaaatt cctgttcgtg
    10861 tccggccact tcaagggcaa ttataaggcc caactgaccc gcctgaaccg caagaccaac
    10921 tgcaacggcg ccgtgctgtc cgtggaggaa ctgctgatcg gcggcgagat gatcaaggct
    10981 ggtaccctga ccctggaaga ggtgcgccgc aagttcaaca atggtgaaat caatttcagg
    11041 tccggaagcg gcgccacgaa cttctctctg ttaaagcaag caggtgacgt ggaagaaaac
    11101 ccagggccca tggactacaa agaccatgac ggtgattata aagatcatga catcgattac
    11161 aaggatgacg atgacaagat ggcccccaag aagaagagga aggtgggcat tcacggggtg
    11221 ccggctagca tggtggatct acgcacgctc ggctacagtc agcagcagca agagaagatc
    11281 aaaccgaagg tgcgttcgac agtggcgcag caccacgagg cactggtggg ccatgggttt
    11341 acacacgcgc acatcgttgc gctcagccaa cacccggcag cgttagggac cgtcgctgtc
    11401 acgtatcagc acataatcac ggcgttgcca gaggcgacac acgaagacat cgttggcgtc
    11461 ggcaaacagt ggtccggcgc acgcgccctg gaggccttgc tcacggatgc gggggagttg
    11521 agaggtccgc cgttacagtt ggacacaggc caacttgtga agattgcaaa acgtggcggc
    11581 gtgaccgcaa tggaggcagt gcatgcatcg cgcaatgcac tgacgggtgc ccccctgaac
    11641 ctgaccccgg accaagtggt ggctatcgcc agcaacggtg gcggcaagca agcgctcgaa
    11701 acggtgcagc ggctgttgcc ggtgctgtgc caggaccatg gcctgacccc ggaccaagtg
    11761 gtggctatcg ccagcaacgg tggcggcaag caagcgctcg aaacggtgca gcggctgttg
    11821 ccggtgctgt gccaggacca tggcctgacc ccggaccaag tggtggctat cgccagcaac
    11881 ggtggcggca agcaagcgct cgaaacggtg cagcggctgt tgccggtgct gtgccaggac
    11941 catggcctga ccccggacca agtggtggct atcgccagca acggtggcgg caagcaagcg
    12001 ctcgaaacgg tgcagcggct gttgccggtg ctgtgccagg accatggcct gaccccggac
    12061 caagtggtgg ctatcgccag caacattggc ggcaagcaag cgctcgaaac ggtgcagcgg
    12121 ctgttgccgg tgctgtgcca ggaccatggc ctgaccccgg accaagtggt ggctatcgcc
    12181 agcaacggtg gcggcaagca agcgctcgaa acggtgcagc ggctgttgcc ggtgctgtgc
    12241 caggaccatg gcctgacccc ggaccaagtg gtggctatcg ccagcaacgg tggcggcaag
    12301 caagcgctcg aaacggtgca gcggctgttg ccggtgctgt gccaggacca tggcctgacc
    12361 ccggaccaag tggtggctat cgccagcaac aatggcggca agcaagcgct cgaaacggtg
    12421 cagcggctgt tgccggtgct gtgccaggac catggcctga ccccggacca agtggtggct
    12481 atcgccagca acggtggcgg caagcaagcg ctcgaaacgg tgcagcggct gttgccggtg
    12541 ctgtgccagg accatggcct gactccggac caagtggtgg ctatcgccag ccacgatggc
    12601 ggcaagcaag cgctcgaaac ggtgcagcgg ctgttgccgg tgctgtgcca ggaccatggc
    12661 ctgaccccgg accaagtggt ggctatcgcc agcaacggtg gcggcaagca agcgctcgaa
    12721 acggtgcagc ggctgttgcc ggtgctgtgc caggaccatg gcctgacccc ggaccaagtg
    12781 gtggctatcg ccagcaacat tggcggcaag caagcgctcg aaacggtgca gcggctgttg
    12841 ccggtgctgt gccaggacca tggcctgacc ccggaccaag tggtggctat cgccagcaac
    12901 ggtggcggca agcaagcgct cgaaacggtg cagcggctgt tgccggtgct gtgccaggac
    12961 catggcctga ccccggacca agtggtggct atcgccagca acattggcgg caagcaagcg
    13021 ctcgaaacgg tgcagcggct gttgccggtg ctgtgccagg accatggcct gaccccggac
    13081 caagtggtgg ctatcgccag caacggtggc ggcaagcaag cgctcgaaac ggtgcagcgg
    13141 ctgttgccgg tgctgtgcca ggaccatggc ctgaccccgg accaagtggt ggctatcgcc
    13201 agcaacattg gcggcaagca agcgctcgaa acggtgcagc ggctgttgcc ggtgctgtgc
    13261 caggaccatg gcctgacccc ggaccaagtg gtggctatcg ccagcaacgg tggcggcaag
    13321 caagcgctcg aaacggtgca gcggctgttg ccggtgctgt gccaggacca tggcctgacc
    13381 ccggaccaag tggtggctat cgccagcaac attggcggca agcaagcgct cgaaacggtg
    13441 cagcggctgt tgccggtgct gtgccaggac catggcctga ctccggacca agtggtggct
    13501 atcgccagcc acgatggcgg caagcaagcg ctcgaaacgg tgcagcggct gttgccggtg
    13561 ctgtgccagg accatggcct gaccccggac caagtggtgg ctatcgccag caacggtggc
    13621 ggcaagcaag cgctcgaaac ggtgcagcgg ctgttgccgg tgctgtgcca ggaccatggc
    13681 ctgaccccgg accaagtggt ggctatcgcc agcaacggtg gcggcaagca agcgctcgaa
    13741 agcattgtgg cccagctgag ccggcctgat ccggcgttgg ccgcgttgac caacgatcat
    13801 ctggtggcac tcgcgtgcct cggcggacgt cctgccatgg atgcagtgaa aaagggattg
    13861 ccgcacgcgc cggaattgat cagaagagtc aatcgccgta ttggcgaacg cacgtcccat
    13921 cgcgttgcca gatctcaact agtcaaaagt gaactggagg agaagaaatc tgaacttcgt
    13981 cataaattga aatatgtgcc tcatgaatat attgaattaa ttgaaattgc cagaaattcc
    14041 actcaggata gaattcttga aatgaaggta atggaatttt ttatgaaagt ttatggatat
    14101 agaggtaaac atttgggtgg atcaaggaaa ccggacggag caatttatac tgtcggatct
    14161 cctattgatt acggtgtgat cgtggatact aaagcttata gcggaggtta taatctgcca
    14221 attggccaag cagatgaaat ggagcgatat gtcgaagaaa atcaaacacg agacaaacat
    14281 ctcaacccta atgaatggtg gaaagtctat ccatcttctg taacggaatt taagttttta
    14341 tttgtgagtg gtcactttaa aggaaactac aaagctcagc ttacacgatt aaatcatatc
    14401 actaattgta atggagctgt tcttagtgta gaagagcttt taattggtgg agaaatgatt
    14461 aaagccggca cattaacctt agaggaagtg aggcggaaat ttaataacgg cgagataaac
    14521 ttttaatagc tcgagatatg aagatgaaga tgaaatattt ggtgtgtcaa ataaaaagct
    14581 tgtgtgctta agtttgtgtt tttttcttgg cttgttgtgt tatgaatttg tggctttttc
    14641 taatattaaa tgaatgtaag atcacattat aatgaataaa caaatgtttc tataatccat
    14701 tgtgaatgtt ttgttggatc tcttctgcag catataacta ctgtatgtgc tatggtatgg
    14761 actatggaat atgattaaag ataaggagct ttgggtacgt cacgtggctc gagcgcgtag
    14821 tcctcggtaa ccacaacact tgtcggtgag attatttaat gctgattaga ttagacaaaa
    14881 attaattagt tttgagtagt ggcgtaagtg taaataatta gtctcttttt taacttagaa
    14941 aatagtttaa tccttagtat aaatagtcaa aatcactgga atgaaaaaca gtttttaatt
    15001 tttccaaatt tgattctgat accatgttaa attcgtggtt caaaatcact gcaatgaaaa
    15061 gagcaatatt gtttaacttt ttttaggaaa atcgaattga tttatagtca gttgatatag
    15121 agtgaataca taaggaacat atacagttga tacaattgta taattcgttc atacacttaa
    15181 tacaaagtga acccacaagg aacatataca cttaatataa ttgtattcct tgatacaaac
    15241 caattttgtt cgtgtctcta ctctctattt caatttcgct tgactcttta ctttttctaa
    15301 tatgtagcta taaatcgtaa ttaaacaata ctatatctct aaatctctta ttaagctcaa
    15361 actatggtca tattcgaaaa aatcctttta aatattggtc ccctctcacg attaatgata
    15421 gttataacta acattcaaat tttagttgta cttgacatct aaaacttaaa aaatagtaca
    15481 agttaacttt ttcttttttt taaaaaaagg aaatacttgt atttattttt ttaatatata
    15541 gttatatttt tggttatttg aaaatacttg atctgtcatg tatgctcagt taaatatcgt
    15601 cacattatag agaaaaaagt aataggagaa aaaaattaaa aattatttcg aaaaatcaaa
    15661 attttttttt gattgaaatg aaagatgggt ttcccaatcg aggctggcag gataggtaca
    15721 ttgggaaatt tggatttgtg tgttgaaaat gattgttcaa tttggctttt ataacatttg
    15781 tcgtttataa tttgtagaag gctctctaca agttggactg aaggcgggaa acgacaatct
    15841 gatcatgagc ggagaattaa gggagtcacg ttatgacccc cgccgatgac gcgggacaag
    15901 ccgttttacg tttggaactg acagaaccgc aacgttgaag gagccactca gccgcgggtt
    15961 tctggagttt aatgagctaa gcacatacgt cagaaaccat tattgcgcgt tcaaaagtcg
    16021 cctaaggtca ctatcagcta gcaaatattt cttgtcaaaa atgctccact gacgttccat
    16081 aaattcccct cggtatccaa ttagagtctc atattcactc tcaatccaaa taatctgcac
    16141 cggatccgct agaggatctc gacctgcaag atcccggggg gcaatgagat cctaggatgg
    16201 ggattgaaca agatggattg cacgcaggtt ctccggccgc ttgggtggag aggctattcg
    16261 gctatgactg ggcacaacag acaatcggct gctctgatgc cgccgtgttc cggctgtcag
    16321 cgcaggggcg cccggttctt tttgtcaaga ccgacctgtc cggtgccctg aatgaactcc
    16381 aggacgaggc agcgcggcta tcgtggctgg ccacgacggg cgttccttgc gcagctgtgc
    16441 tcgacgttgt cactgaagcg ggaagggact ggctgctatt gggcgaagtg ccggggcagg
    16501 atctcctgtc atctcacctt gctcctgccg agaaagtatc catcatggct gatgcaatgc
    16561 ggcggctgca tacgcttgat ccggctacct gcccattcga ccaccaagcg aaacatcgca
    16621 tcgagcgagc acgtactcgg atggaagccg gtcttgtcga tcaggatgat ctggacgaag
    16681 agcatcaggg gctcgcgcca gccgaactgt tcgccaggct caaggcgcgc atgcccgacg
    16741 gcgaggatct cgtcgtgaca catggcgatg cctgcttgcc gaatatcatg gtggaaaatg
    16801 gccgcttttc tggattcatc gactgtggcc ggctgggtgt ggcggaccgc tatcaggaca
    16861 tagcgttggc tacccgtgat attgctgaag agcttggcgg cgaatgggct gaccgcttcc
    16921 tcgtgcttta cggtatcgcc gctcccgatt cgcagcgcat cgccttctat cgccttcttg
    16981 acgagttctt ctgattaatt aacgatcgac aagctctatt ttctccataa taatgtgtga
    17041 gtagttccca gataagggaa ttagggttcc tatagggttt cgctcatgtg ttgagcatat
    17101 aagaaaccct tagtatgtat ttgtatttgt aaaatacttc tatcaataaa atttctaatt
    17161 cctaaaacca aaatccagta ctaaaatcca gatcccccga attaattcgg cgttaattca
    17221 gcatggagtc aaagattcaa atagaggacc taacagaact cgccgtaaag actggcgaac
    17281 agttcataca gagtctctta cgactcaatg acaagaagaa aatcttcgtc aacatggtgg
    17341 agcacgacac acttgtctac tccaaaaata tcaaagatac agtctcagaa gaccaaaggg
    17401 caattgagac ttttcaacaa agggtaatat ccggaaacct cctcggattc cattgcccag
    17461 ctatctgtca ctttattgtg aagatagtgg aaaaggaagg tggctcctac aaatgccatc
    17521 attgcgataa aggaaaggcc atcgttgaag atgcctctgc cgacagtggt cccaaagatg
    17581 gacccccacc cacgaggagc atcgtggaaa aagaagacgt tccaaccacg tcttcaaagc
    17641 aagtggattg atgtgatatc tccactgacg taagggatga cgcacaatcc cactatcctt
    17701 cgcaagaccc ttcctctata taaggaagtt catttcattt ggagagaaca cgggggactc
    17761 ttgacagtag tataatatat tatcaaatta ttatgaacag tacatctatg tcttcattgg
    17821 gagtgagaaa aggttcatgg actgatgaag aagattttct tctaagaaaa tgtattgata
    17881 agtatggtga aggaaaatgg catcttgttc ccataagagc tggtaactat taaattaact
    17941 atcacgttat ttttatttgt ctttctgtct cattttattt gacgttatta cgaatatcat
    18001 ctgaaaatgt acgtgcaggt ctgaatagat gtcggaaaag ttgtagattg aggtggctga
    18061 attatctaag gccacatatc aagagaggtg actttgaaca agatgaagtg gatctcattt
    18121 tgaggcttca taagctctta ggcaacaggc atgcaagttt atgttttgac aaaatttgat
    18181 tagtatatat tatatatacg tgtgactatt tcatctaaat gttacgttat tttacgtaga
    18241 tggtcactta ttgctggtag acttcccgga aggacagcta acgatgtgaa aaactattgg
    18301 aacactaatc ttctaaggaa gttaaatact actaaaattg ttcctcgcga aaagattaac
    18361 aataagtgtg gagaaattag tactaagatt gaaattataa aacctcaacg acgcaagtat
    18421 ttctcaagca caatgaagaa tgttacaaac aataatgtaa ttttggacga ggaggaacat
    18481 tgcattt
//
