# Supplementary material for: High-frequency, precise modification of the tomato genome
Source: Genome Biol. 2015 Nov 6;16:232. doi: 10.1186/s13059-015-0796-9 (PMC4635538; doi:10.1186/s13059-015-0796-9)
Supplement: Additional file 8: — Annotated sequence of the vector pTC206. (GB 43 kb) [file 13059_2015_796_MOESM8_ESM.gb]

LOCUS       pTC206                 18796 bp    DNA     circular UNA 24-AUG-2015
DEFINITION  Ant1 targeting BeYDV vector with 35S only in the donor.
ACCESSION   urn.local...n-52o76n7
VERSION     urn.local...n-52o76n7
KEYWORDS    .
SOURCE      
  ORGANISM  
            .
FEATURES             Location/Qualifiers
     CDS             complement(<319..1258)
                     /created_by="User"
                     /modified_by="User"
                     /label="Rep and RepA"
     misc_feature    <1259..1610
                     /vntifkey=21
                     /ApEinfo_label="LIR\from\BeYDV\see\Mor\et\al.\2003"
                     /ApEinfo_fwdcolor="#c0c0c0"
                     /ApEinfo_revcolor="pink"
                     /ApEinfo_graphicformat="arrow_data {{0 1 2 0 0 -1} {} 0}
                     width 5 offset 0"
                     /label="LIR\from\BeYDV\see\Mor\et\al.\2003(1)"
     misc_feature    1282..1294
                     /ApEinfo_fwdcolor="#8080ff"
                     /ApEinfo_revcolor="green"
                     /ApEinfo_graphicformat="arrow_data {{0 1 2 0 0 -1} {} 0}
                     width 5 offset 0"
                     /label="CA-motif"
     misc_feature    1308..1315
                     /ApEinfo_label="Rep-binding site (BeYDV)"
                     /ApEinfo_fwdcolor="#000080"
                     /ApEinfo_revcolor="green"
                     /ApEinfo_graphicformat="arrow_data {{0 1 2 0 0 -1} {} 0}
                     width 5 offset 0"
                     /label="Rep-binding site (BeYDV)(2)"
     misc_feature    1316..1323
                     /ApEinfo_label="Rep-binding site (BeYDV)"
                     /ApEinfo_fwdcolor="#000080"
                     /ApEinfo_revcolor="green"
                     /ApEinfo_graphicformat="arrow_data {{0 1 2 0 0 -1} {} 0}
                     width 5 offset 0"
                     /label="Rep-binding site (BeYDV)(3)"
     misc_feature    1418..1426
                     /vntifkey=21
                     /ApEinfo_label="stem-loop\structure"
                     /ApEinfo_fwdcolor="#ff0080"
                     /ApEinfo_revcolor="pink"
                     /ApEinfo_graphicformat="arrow_data {{0 1 2 0 0 -1} {} 0}
                     width 5 offset 0"
                     /label="stem-loop\structure(1)"
     misc_feature    1651..1676
                     /vntifkey=21
                     /ApEinfo_fwdcolor="#808040"
                     /ApEinfo_revcolor="pink"
                     /ApEinfo_graphicformat="arrow_data {{0 1 2 0 0 -1} {} 0}
                     width 5 offset 0"
                     /label="T-Border\(right)"
     misc_feature    complement(2717..3717)
                     /label="pVS1 sta"
     rep_origin      complement(4310..5310)
                     /label="pVS1 rep"
     misc_feature    complement(5720..5980)
                     /label="pBR322 bom"
     rep_origin      complement(6120..6400)
                     /label="pBR322 ori"
     CDS             complement(6694..7485)
                     /label="kanamycin (R)"
     misc_feature    7910..7934
                     /label="T-Border (left)"
     misc_feature    8005..8369
                     /vntifkey=21
                     /ApEinfo_fwdcolor="#c0c0c0"
                     /ApEinfo_revcolor="pink"
                     /ApEinfo_graphicformat="arrow_data {{0 1 2 0 0 -1} {} 0}
                     width 5 offset 0"
                     /label="LIR\from\BeYDV\see\Mor\et\al.\2003"
     misc_feature    8041..8053
                     /ApEinfo_label="CA-motif"
                     /ApEinfo_fwdcolor="#8080ff"
                     /ApEinfo_revcolor="green"
                     /ApEinfo_graphicformat="arrow_data {{0 1 2 0 0 -1} {} 0}
                     width 5 offset 0"
                     /label="CA-motif(1)"
     misc_feature    8067..8074
                     /ApEinfo_fwdcolor="#000080"
                     /ApEinfo_revcolor="green"
                     /ApEinfo_graphicformat="arrow_data {{0 1 2 0 0 -1} {} 0}
                     width 5 offset 0"
                     /label="Rep-binding site (BeYDV)"
     misc_feature    8067..8074
                     /ApEinfo_fwdcolor="#000080"
                     /ApEinfo_revcolor="green"
                     /ApEinfo_graphicformat="arrow_data {{0 1 2 0 0 -1} {} 0}
                     width 5 offset 0"
                     /label="Rep-binding site"
     misc_feature    8075..8082
                     /ApEinfo_label="Rep-binding site (BeYDV)"
                     /ApEinfo_fwdcolor="#000080"
                     /ApEinfo_revcolor="green"
                     /ApEinfo_graphicformat="arrow_data {{0 1 2 0 0 -1} {} 0}
                     width 5 offset 0"
                     /label="Rep-binding site (BeYDV)(1)"
     misc_feature    8177..8185
                     /vntifkey=21
                     /ApEinfo_fwdcolor="#ff0080"
                     /ApEinfo_revcolor="pink"
                     /ApEinfo_graphicformat="arrow_data {{0 1 2 0 0 -1} {} 0}
                     width 5 offset 0"
                     /label="stem-loop\structure"
     promoter        8388..9229
                     /modified_by="User"
                     /label="35S promoter"
     sig_peptide     <9254..9319
                     /Mismatches=0
                     /%_Identity=100
                     /Motif="ATGGATTATAAGGATCACGATGGCGACTACAAGGACCACGATATTGACTA
                     CAAAGACGATGACGATAAA"
                     /annotation_group="3xFLAG: 4,746 -> 4,814"
                     /modified_by="User"
                     /label="3xFLAG"
     sig_peptide     9320..9364
                     /Mismatches=0
                     /%_Identity=100
                     /Motif="ATGGCTCCTAAGAAAAAGCGCAAAGTCGGTATCCATGGCGTTCCC"
                     /annotation_group="SV40 NLS: 4,815 -> 4,859"
                     /modified_by="User"
                     /label="SV40 NLS"
     CDS             9374..>9778
                     /modified_by="User"
                     /label="TALE N-term d152 truncation"
     CDS             9779..11921
                     /Mismatches=0
                     /%_Identity=100
                     /Motif="AACCTGACCCCGGACCAAGTGGTGGCTATCGCCAGCAACATTGGCGGCAA
                     GCAAGCGCTCGAAACGGTGCAGCGGCTGTTGCCGGTGCTGTGCCAGGACCATGGCCTG
                     ACCCCGGACCAAGTGGTGGCTATCGCCAGCAACAAGGGCGGCAAGCAAGCGCTCGAAA
                     CGGTGCAGCGGCTGTTGCCGGTGCTGTGCCAGGACCATGGCCTGACCCCGGACCAAGT
                     GGTGGCTATCGCCAGCAACGGTGGCGGCAAGCAAGCGCTCGAAACGGTGCAGCGGCTG
                     TTGCCGGTGCTGTGCCAGGACCATGGCCTGACCCCGGACCAAGTGGTGGCTATCGCCA
                     GCAACGGTGGCGGCAAGCAAGCGCTCGAAACGGTGCAGCGGCTGTTGCCGGTGCTGTG
                     CCAGGACCATGGCCTGACCCCGGACCAAGTGGTGGCTATCGCCAGCAACATTGGCGGC
                     AAGCAAGCGCTCGAAACGGTGCAGCGGCTGTTGCCGGTGCTGTGCCAGGACCATGGCC
                     TGACTCCGGACCAAGTGGTGGCTATCGCCAGCCACGATGGCGGCAAGCAAGCGCTCGA
                     AACGGTGCAGCGGCTGTTGCCGGTGCTGTGCCAGGACCATGGCCTGACCCCGGACCAA
                     GTGGTGGCTATCGCCAGCAACATTGGCGGCAAGCAAGCGCTCGAAACGGTGCAGCGGC
                     TGTTGCCGGTGCTGTGCCAGGACCATGGCCTGACCCCGGACCAAGTGGTGGCTATCGC
                     CAGCAACATTGGCGGCAAGCAAGCGCTCGAAACGGTGCAGCGGCTGTTGCCGGTGCTG
                     TGCCAGGACCATGGCCTGACCCCGGACCAAGTGGTGGCTATCGCCAGCAACGGTGGCG
                     GCAAGCAAGCGCTCGAAACGGTGCAGCGGCTGTTGCCGGTGCTGTGCCAGGACCATGG
                     CCTGACCCCGGACCAAGTGGTGGCTATCGCCAGCAACGGTGGCGGCAAGCAAGCGCTC
                     GAAACGGTGCAGCGGCTGTTGCCGGTGCTGTGCCAGGACCATGGCCTGACCCCGGACC
                     AAGTGGTGGCTATCGCCAGCAACGGTGGCGGCAAGCAAGCGCTCGAAACGGTGCAGCG
                     GCTGTTGCCGGTGCTGTGCCAGGACCATGGCCTGACCCCGGACCAAGTGGTGGCTATC
                     GCCAGCAACATTGGCGGCAAGCAAGCGCTCGAAACGGTGCAGCGGCTGTTGCCGGTGC
                     TGTGCCAGGACCATGGCCTGACCCCGGACCAAGTGGTGGCTATCGCCAGCAACATTGG
                     CGGCAAGCAAGCGCTCGAAACGGTGCAGCGGCTGTTGCCGGTGCTGTGCCAGGACCAT
                     GGCCTGACCCCGGACCAAGTGGTGGCTATCGCCAGCAACGGTGGCGGCAAGCAAGCGC
                     TCGAAACGGTGCAGCGGCTGTTGCCGGTGCTGTGCCAGGACCATGGCCTGACCCCGGA
                     CCAAGTGGTGGCTATCGCCAGCAACATTGGCGGCAAGCAAGCGCTCGAAACGGTGCAG
                     CGGCTGTTGCCGGTGCTGTGCCAGGACCATGGCCTGACTCCGGACCAAGTGGTGGCTA
                     TCGCCAGCCACGATGGCGGCAAGCAAGCGCTCGAAACGGTGCAGCGGCTGTTGCCGGT
                     GCTGTGCCAGGACCATGGCCTGACCCCGGACCAAGTGGTGGCTATCGCCAGCAACATT
                     GGCGGCAAGCAAGCGCTCGAAACGGTGCAGCGGCTGTTGCCGGTGCTGTGCCAGGACC
                     ATGGCCTGACTCCGGACCAAGTGGTGGCTATCGCCAGCCACGATGGCGGCAAGCAAGC
                     GCTCGAAACGGTGCAGCGGCTGTTGCCGGTGCTGTGCCAGGACCATGGCCTGACTCCG
                     GACCAAGTGGTGGCTATCGCCAGCCACGATGGCGGCAAGCAAGCGCTCGAAACGGTGC
                     AGCGGCTGTTGCCGGTGCTGTGCCAGGACCATGGCCTGACCCCGGACCAAGTGGTGGC
                     TATCGCCAGCAACGGTGGCGGCAAGCAAGCGCTCGAAACGGTGCAGCGGCTGTTGCCG
                     GTGCTGTGCCAGGACCATGGCCTGACCCCGGACCAAGTGGTGGCTATCGCCAGCAACG
                     GTGGCGGCAAGCAAGCGCTCGAAAGCATTGTGGCCCAGCTGAGCCGGCCTGATCCGGC
                     GTTGG"
                     /annotation_group="1193: 7,800 -> 9,942"
                     /modified_by="User"
                     /label=1193
     CDS             11933..12070
                     /modified_by="User"
                     /label="TALE C-term +63 truncation"
     CDS             12077..12670
                     /created_by="User"
                     /label="FokI KKR"
     misc_feature    12671..12679
                     /Mismatches=0
                     /%_Identity=100
                     /Motif="GGAAGCGGC"
                     /annotation_group="GSG linker: 6,537 -> 6,545"
                     /modified_by="User"
                     /label="GSG linker"
     2A_signal       12680..>12711
                     /Mismatches=0
                     /%_Identity=100
                     /Motif="GCCACGAACTTCTCTCTGTTAAAGCAAGCAGGTGACGTGGAAGAAAACCC
                     AGGGCCC"
                     /annotation_group="P2A: 6,546 -> 6,602"
                     /modified_by="User"
                     /label="P2A"
     2A_signal       <12713..12736
                     /Mismatches=0
                     /%_Identity=100
                     /Motif="GCCACGAACTTCTCTCTGTTAAAGCAAGCAGGTGACGTGGAAGAAAACCC
                     AGGGCCC"
                     /annotation_group="P2A: 6,546 -> 6,602"
                     /modified_by="User"
                     /label="P2A"
     sig_peptide     order(12737..12782,12781..12805)
                     /created_by="User"
                     /label="3x FLAG"
     sig_peptide     12806..12850
                     /Mismatches=0
                     /%_Identity=100
                     /Motif="ATGGCCCCCAAGAAGAAGAGGAAGGTGGGCATTCACGGGGTGCCG"
                     /annotation_group="NLS: 6,672 -> 6,716"
                     /modified_by="User"
                     /label="NLS"
     CDS             12860..>13264
                     /Mismatches=0
                     /%_Identity=100
                     /Motif="GTGGATCTACGCACGCTCGGCTACAGTCAGCAGCAGCAAGAGAAGATCAA
                     ACCGAAGGTGCGTTCGACAGTGGCGCAGCACCACGAGGCACTGGTGGGCCATGGGTTT
                     ACACACGCGCACATCGTTGCGCTCAGCCAACACCCGGCAGCGTTAGGGACCGTCGCTG
                     TCACGTATCAGCACATAATCACGGCGTTGCCAGAGGCGACACACGAAGACATCGTTGG
                     CGTCGGCAAACAGTGGTCCGGCGCACGCGCCCTGGAGGCCTTGCTCACGGATGCGGGG
                     GAGTTGAGAGGTCCGCCGTTACAGTTGGACACAGGCCAACTTGTGAAGATTGCAAAAC
                     GTGGCGGCGTGACCGCAATGGAGGCAGTGCATGCATCGCGCAATGCACTGACGGGTGC
                     CCCCCTGGAG"
                     /annotation_group="TALE N-term d152 truncation: 6,382 ->
                     6,789"
                     /modified_by="User"
                     /label="TALE N-term d152 truncation"
     CDS             13265..15407
                     /Mismatches=0
                     /%_Identity=100
                     /Motif="AACCTGACCCCGGACCAAGTGGTGGCTATCGCCAGCAACGGTGGCGGCAA
                     GCAAGCGCTCGAAACGGTGCAGCGGCTGTTGCCGGTGCTGTGCCAGGACCATGGCCTG
                     ACCCCGGACCAAGTGGTGGCTATCGCCAGCAACGGTGGCGGCAAGCAAGCGCTCGAAA
                     CGGTGCAGCGGCTGTTGCCGGTGCTGTGCCAGGACCATGGCCTGACCCCGGACCAAGT
                     GGTGGCTATCGCCAGCAACGGTGGCGGCAAGCAAGCGCTCGAAACGGTGCAGCGGCTG
                     TTGCCGGTGCTGTGCCAGGACCATGGCCTGACCCCGGACCAAGTGGTGGCTATCGCCA
                     GCAACGGTGGCGGCAAGCAAGCGCTCGAAACGGTGCAGCGGCTGTTGCCGGTGCTGTG
                     CCAGGACCATGGCCTGACCCCGGACCAAGTGGTGGCTATCGCCAGCAACATTGGCGGC
                     AAGCAAGCGCTCGAAACGGTGCAGCGGCTGTTGCCGGTGCTGTGCCAGGACCATGGCC
                     TGACCCCGGACCAAGTGGTGGCTATCGCCAGCAACGGTGGCGGCAAGCAAGCGCTCGA
                     AACGGTGCAGCGGCTGTTGCCGGTGCTGTGCCAGGACCATGGCCTGACCCCGGACCAA
                     GTGGTGGCTATCGCCAGCAACGGTGGCGGCAAGCAAGCGCTCGAAACGGTGCAGCGGC
                     TGTTGCCGGTGCTGTGCCAGGACCATGGCCTGACCCCGGACCAAGTGGTGGCTATCGC
                     CAGCAACAAGGGCGGCAAGCAAGCGCTCGAAACGGTGCAGCGGCTGTTGCCGGTGCTG
                     TGCCAGGACCATGGCCTGACCCCGGACCAAGTGGTGGCTATCGCCAGCAACGGTGGCG
                     GCAAGCAAGCGCTCGAAACGGTGCAGCGGCTGTTGCCGGTGCTGTGCCAGGACCATGG
                     CCTGACTCCGGACCAAGTGGTGGCTATCGCCAGCCACGATGGCGGCAAGCAAGCGCTC
                     GAAACGGTGCAGCGGCTGTTGCCGGTGCTGTGCCAGGACCATGGCCTGACCCCGGACC
                     AAGTGGTGGCTATCGCCAGCAACGGTGGCGGCAAGCAAGCGCTCGAAACGGTGCAGCG
                     GCTGTTGCCGGTGCTGTGCCAGGACCATGGCCTGACCCCGGACCAAGTGGTGGCTATC
                     GCCAGCAACATTGGCGGCAAGCAAGCGCTCGAAACGGTGCAGCGGCTGTTGCCGGTGC
                     TGTGCCAGGACCATGGCCTGACCCCGGACCAAGTGGTGGCTATCGCCAGCAACGGTGG
                     CGGCAAGCAAGCGCTCGAAACGGTGCAGCGGCTGTTGCCGGTGCTGTGCCAGGACCAT
                     GGCCTGACCCCGGACCAAGTGGTGGCTATCGCCAGCAACATTGGCGGCAAGCAAGCGC
                     TCGAAACGGTGCAGCGGCTGTTGCCGGTGCTGTGCCAGGACCATGGCCTGACCCCGGA
                     CCAAGTGGTGGCTATCGCCAGCAACGGTGGCGGCAAGCAAGCGCTCGAAACGGTGCAG
                     CGGCTGTTGCCGGTGCTGTGCCAGGACCATGGCCTGACCCCGGACCAAGTGGTGGCTA
                     TCGCCAGCAACATTGGCGGCAAGCAAGCGCTCGAAACGGTGCAGCGGCTGTTGCCGGT
                     GCTGTGCCAGGACCATGGCCTGACCCCGGACCAAGTGGTGGCTATCGCCAGCAACGGT
                     GGCGGCAAGCAAGCGCTCGAAACGGTGCAGCGGCTGTTGCCGGTGCTGTGCCAGGACC
                     ATGGCCTGACCCCGGACCAAGTGGTGGCTATCGCCAGCAACATTGGCGGCAAGCAAGC
                     GCTCGAAACGGTGCAGCGGCTGTTGCCGGTGCTGTGCCAGGACCATGGCCTGACTCCG
                     GACCAAGTGGTGGCTATCGCCAGCCACGATGGCGGCAAGCAAGCGCTCGAAACGGTGC
                     AGCGGCTGTTGCCGGTGCTGTGCCAGGACCATGGCCTGACCCCGGACCAAGTGGTGGC
                     TATCGCCAGCAACGGTGGCGGCAAGCAAGCGCTCGAAACGGTGCAGCGGCTGTTGCCG
                     GTGCTGTGCCAGGACCATGGCCTGACCCCGGACCAAGTGGTGGCTATCGCCAGCAACG
                     GTGGCGGCAAGCAAGCGCTCGAAAGCATTGTGGCCCAGCTGAGCCGGCCTGATCCGGC
                     GTTGG"
                     /annotation_group="1194: 11,286 -> 13,428"
                     /modified_by="User"
                     /label=1194
     CDS             15419..15556
                     /Mismatches=0
                     /%_Identity=100
                     /Motif="AACGACCACCTCGTCGCCTTGGCCTGCCTCGGCGGACGTCCTGCCATGGA
                     TGCAGTGAAAAAGGGATTGCCGCACGCGCCGGAATTGATCAGAAGAGTCAATCGCCGT
                     ATTGGCGAACGCACGTCCCATCGCGTTGCC"
                     /annotation_group="TALE C-term +63 truncation: 7,241 ->
                     7,378"
                     /modified_by="User"
                     /label="TALE C-term +63 truncation"
     CDS             15563..16156
                     /created_by="User"
                     /label="FokI ELD"
     terminator      16163..16412
                     /Mismatches=0
                     /%_Identity=100
                     /Motif="ATATGAAGATGAAGATGAAATATTTGGTGTGTCAAATAAAAAGCTTGTGT
                     GCTTAAGTTTGTGTTTTTTTCTTGGCTTGTTGTGTTATGAATTTGTGGCTTTTTCTAA
                     TATTAAATGAATGTAAGATCTCATTATAATGAATAAACAAATGTTTCTATAATCCATT
                     GTGAATGTTTTGTTGGATCTCTTCTGCAGCATATAACTACTGTATGTGCTATGGTATG
                     GACTATGGAATATGATTAAAGATAAG"
                     /annotation_group="ATATGAAGATGAAGATGAAATATTTGGTGTGTCAAATAA
                     AAAGCTTGTGTGCTTAAGTTTGTGTTTTTTTCTTGGCTTGTTGTGTTATGAATTTGTG
                     GCTTTTTCTAATATTAAATGAATGTAAGATCTCATTATAATGAATAAACAAATGTTTC
                     TATAATCCATTGTGAATGTTTTGTTGGATCTCTTCTGCAGCATATAACTACTGTATGT
                     GCTATGGTATGGACTATGGAATATGATTAAAGATAAG: 9,412 -> 9,661"
                     /modified_by="User"
                     /label="HSP terminator"
     motif           16467..18724
                     /created_by="User"
                     /label="GT donor"
     misc_feature    16467..17453
                     /created_by="User"
                     /label="left ANT1 homology"
     promoter        17462..17999
                     /note="CaMV35S; 35S promoter from CaMV"
                     /label="CaMV35S; 35S promoter from CaMV"
     misc_feature    18006..18724
                     /created_by="User"
                     /label="right ANT1 homology"
     gene            18033..>18724
                     /created_by="User"
                     /modified_by="User"
                     /label="ANT1"
     exon            18033..18161
                     /Mismatches=0
                     /%_Identity=100
                     /Motif="ATGAACAGTACATCTATGTCTTCATTGGGAGTGAGAAAAGGTTCATGGAC
                     TGATGAAGAAGATTTTCTTCTAAGAAAATGTATTGATAAGTATGGTGAAGGAAAATGG
                     CATCTTGTTCCCATAAGAGCT"
                     /annotation_group="ATGAACAGTACATCTATGTCTTCATTGGGAGTGAGAAAA
                     GGTTCATGGACTGATGAAGAAGATTTTCTTCTAAGAAAATGTATTGATAAGTATGGTG
                     AAGGAAAATGGCATCTTGTTCCCATAAGAGCT: 5,006 -> 5,134"
                     /modified_by="User"
                     /label="exon1"
     intron          18162..18257
                     /Mismatches=0
                     /%_Identity=100
                     /Motif="GGTAACTATTAAATTAACTATCACGTTATTTTTATTTGTCTTTCTGTCTC
                     ATTTTATTTGACGTTATTACGAATATCATCTGAAAATGTACGTGCA"
                     /annotation_group="intron1: 5,135 -> 5,230"
                     /modified_by="User"
                     /label="intron1"
     exon            18258..18386
                     /Mismatches=0
                     /%_Identity=100
                     /Motif="GGTCTGAATAGATGTCGGAAAAGTTGTAGATTGAGGTGGCTGAATTATCT
                     AAGGCCACATATCAAGAGAGGTGACTTTGAACAAGATGAAGTGGATCTCATTTTGAGG
                     CTTCATAAGCTCTTAGGCAAC"
                     /annotation_group="exon2: 5,231 -> 5,359"
                     /modified_by="User"
                     /label="exon2"
     intron          18387..18477
                     /Mismatches=0
                     /%_Identity=100
                     /Motif="AGGCATGCAAGTTTATGTTTTGACAAAATTTGATTAGTATATATTATATA
                     TACGTGTGACTATTTCATCTAAATGTTACGTTATTTTACGT"
                     /annotation_group="intron2: 5,360 -> 5,450"
                     /modified_by="User"
                     /label="intron2"
     exon            18478..>18724
                     /Mismatches=0
                     /%_Identity=100
                     /Motif="AGATGGTCACTTATTGCTGGTAGACTTCCCGGAAGGACAGCTAACGATGT
                     GAAAAACTATTGGAACACTAATCTTCTAAGGAAGTTAAATACTACTAAAATTGTTCCT
                     CGCGAAAAGATTAACAATAAGTGTGGAGAAATTAGTACTAAGATTGAAATTATAAAAC
                     CTCAACGACGCAAGTATTTCTCAAGCACAATGAAGAATGTTACAAACAATAATGTAAT
                     TTTGGACGAGGAGGAACATTGCAAGGAAATAATAAGTGAGAAACAAACTCCAGATGCA
                     TCGATGGACAACGTAGATCCATGGTGGATAAATTTACTGGAAAATTGCAATGACGATA
                     TTGAAGAAGATGAAGAGGTTGTAATTAATTATGAAAAAACACTAACAAGTTTGTTACA
                     TGAAGAAATATCACCACCATTAAATATTGGTGAAGGTAACTCCATGCAACAAGGACAA
                     ATAAGTCATGAAAATTGGGGTGAATTTTCTCTTAATTTACCACCCATGCAACAAGGAG
                     TACAAAATGATGATTTTTCTGCTGAAATTGACTTATGGAATCTACTTGATTAA"
                     /annotation_group="exon3: 5,451 -> 6,017"
                     /modified_by="User"
                     /label="exon3"
     origin          18748^18749
                     /label="origin"
     terminator      18780..318
                     /created_by="User"
                     /label="SIR from BeYDV_see Mor et al 2003"
ORIGIN      
        1 gtgggaaatc aataaaatga ttattttatg aatatatttc attgtgcaag tagatagaaa
       61 ttacatatgt tacataacac acgaaataaa caaaaaaaga caatccaaaa acaaacaccc
      121 caaaaaaaat aatcacttta gataaactcg tatgaggaga ggcacgttca gtgactcgac
      181 gattcccgag caaaaaaagt ctccccgtca cacatgtagt gggtgacgca attatcttta
      241 aagtaatcct tctgttgact tgtcattgat aacatccagt cttcgtcagg attgcaaaga
      301 attatagaag ggatcccacc ttttattttc ttcttttttc catatttagg gttgacagtg
      361 aaatcagact ggcaacctat taattgcttc cacaatggga cgaacttgaa ggggatgtcg
      421 tcgatgatat tataggtggc gtgttcatcg tagttggtga aatcgatggt accgttccaa
      481 tagttgtgtc gtccgagact tctagcccag gtggtctttc cggtacgagt tggtccgcag
      541 atgtagaggc tggggtgtcg gattccattc cttccattgt ccttgttaaa tcggccatcc
      601 attcaaggtc agattgagct tgttggtatg agacaggatg tatgtaagta taagcgtcta
      661 tgcttacatg gtatagatgg gtttccctcc aggagtgtag atcttcgtgg cagcgaagat
      721 ctgattctgt gaagggcgac acatacggtt caggttgtgg agggaataat ttgttggctg
      781 aatattccag ccattgaagc tttgttgccc attcatgagg gaattcttcc ttgatcatgt
      841 caagatattc ctccttagac gttgcagtct ggataatagt tctccatcgt gcgtcagatt
      901 tgcgaggaga aaccttatga tctcggaaat ctcctctggt tttaatatct ccgtcctttg
      961 atatgtaatc aaggacttgt ttagagtttc tagctggctg gatattaggg tgatttcctt
     1021 caaaatcgaa aaaagaagga tccctaatac aaggtttttt atcaagctgg agaagagcat
     1081 gatagtgggt agtgccatct tgatgaagct cagaagcaac accaaggaag aaaataagaa
     1141 aaggtgtgag tttctcccag agaaactgga ataaatcatc tctttgagat gagcacttgg
     1201 gataggtaag gaaaacatat ttagattgga gtctgaagtt cttactagca gaaggcatgt
     1261 tgttgtgact ccgaggggtt gcctcaaact ctatcttata accggcgtgg aggcatggag
     1321 gcaggggtat tttggtcatt ttaatagata gtggaaaatg acgtggaatt tacttaaaga
     1381 cgaagtcttt gcgacaaggg ggggcccacg ccgaatttaa tattaccggc gtggcccccc
     1441 cttatcgcga gtgctttagc acgagcggtc cagatttaaa gtagaaaatt tcccgcccac
     1501 tagggttaaa ggtgttcaca ctataaaagc atatacgatg tgatggtatt tgatggagcg
     1561 tatattgtat caggtatttc cgttggatac gaattattcg tacgaccctc atagtttaaa
     1621 ctatcagtgt ttgacaggat atattggcgg gtaaacctaa gagaaaagag cgtttattag
     1681 aataacggat atttaaaagg gcgtgaaaag gtttatccgt tcgtccattt gtatgtgcat
     1741 gccaaccaca gggttcccct cgggatcaaa gtactttgat ccaacccctc cgctgctata
     1801 gtgcagtcgg cttctgacgt tcagtgcagc cgtcttctga aaacgacatg tcgcacaagt
     1861 cctaagttac gcgacaggct gccgccctgc ccttttcctg gcgttttctt gtcgcgtgtt
     1921 ttagtcgcat aaagtagaat acttgcgact agaaccggag acattacgcc atgaacaaga
     1981 gcgccgccgc tggcctgctg ggctatgccc gcgtcagcac cgacgaccag gacttgacca
     2041 accaacgggc cgaactgcac gcggccggct gcaccaagct gttttccgag aagatcaccg
     2101 gcaccaggcg cgaccgcccg gagctggcca ggatgcttga ccacctacgc cctggcgacg
     2161 ttgtgacagt gaccaggcta gaccgcctgg cccgcagcac ccgcgaccta ctggacattg
     2221 ccgagcgcat ccaggaggcc ggcgcgggcc tgcgtagcct ggcagagccg tgggccgaca
     2281 ccaccacgcc ggccggccgc atggtgttga ccgtgttcgc cggcattgcc gagttcgagc
     2341 gttccctaat catcgaccgc acccggagcg ggcgcgaggc cgccaaggcc cgaggcgtga
     2401 agtttggccc ccgccctacc ctcaccccgg cacagatcgc gcacgcccgc gagctgatcg
     2461 accaggaagg ccgcaccgtg aaagaggcgg ctgcactgct tggcgtgcat cgctcgaccc
     2521 tgtaccgcgc acttgagcgc agcgaggaag tgacgcccac cgaggccagg cggcgcggtg
     2581 ccttccgtga ggacgcattg accgaggccg acgccctggc ggccgccgag aatgaacgcc
     2641 aagaggaaca agcatgaaac cgcaccagga cggccaggac gaaccgtttt tcattaccga
     2701 agagatcgag gcggagatga tcgcggccgg gtacgtgttc gagccgcccg cgcacggctc
     2761 aaccgtgcgg ctgcatgaaa tcctggccgg tttgtctgat gccaagctgg cggcctggcc
     2821 ggccagcttg gccgctgaag aaaccgagcg ccgccgtcta aaaaggtgat gtgtatttga
     2881 gtaaaacagc ttgcgtcatg cggtcgctgc gtatatgatg cgatgagtaa ataaacaaat
     2941 acgcaagggg aacgcatgaa ggttatcgct gtacttaacc agaaaggcgg gtcaggcaag
     3001 acgaccatcg caacccatct agcccgcgcc ctgcaactcg ccggggccga tgttctgtta
     3061 gtcgattccg atccccaggg cagtgcccgc gattgggcgg ccgtgcggga agatcaaccg
     3121 ctaaccgttg tcggcatcga ccgcccgacg attgaccgcg acgtgaaggc catcggccgg
     3181 cgcgacttcg tagtgatcga cggagcgccc caggcggcgg acttggctgt gtccgcgatc
     3241 aaggcagccg acttcgtgct gattccggtg cagccaagcc cttacgacat atgggccacc
     3301 gccgacctgg tggagctggt taagcagcgc attgaggtca cggatggaag gctacaagcg
     3361 gcctttgtcg tgtcgcgggc gatcaaaggc acgcgcatcg gcggtgaggt tgccgaggcg
     3421 ctggccgggt acgagctgcc cattcttgag tcccgtatca cgcagcgcgt gagctaccca
     3481 ggcactgccg ccgccggcac aaccgttctt gaatcagaac ccgagggcga cgctgcccgc
     3541 gaggtccagg cgctggccgc tgaaattaaa tcaaaactca tttgagttaa tgaggtaaag
     3601 agaaaatgag caaaagcaca aacacgctaa gtgccggccg tccgagcgca cgcagcagca
     3661 aggctgcaac gttggccagc ctggcagaca cgccagccat gaagcgggtc aactttcagt
     3721 tgccggcgga ggatcacacc aagctgaaga tgtacgcggt acgccaaggc aagaccatta
     3781 ccgagctgct atctgaatac atcgcgcagc taccagagta aatgagcaaa tgaataaatg
     3841 agtagatgaa ttttagcggc taaaggaggc ggcatggaaa atcaagaaca accaggcacc
     3901 gacgccgtgg aatgccccat gtgtggagga acgggcggtt ggccaggcgt aagcggctgg
     3961 gttgtctgcc ggccctgcaa tggcactgga acccccaagc ccgaggaatc ggcgtgacgg
     4021 tcgcaaacca tccggcccgg tacaaatcgg cgcggcgctg ggtgatgacc tggtggagaa
     4081 gttgaaggcc gcgcaggccg cccagcggca acgcatcgag gcagaagcac gccccggtga
     4141 atcgtggcaa gcggccgctg atcgaatccg caaagaatcc cggcaaccgc cggcagccgg
     4201 tgcgccgtcg attaggaagc cgcccaaggg cgacgagcaa ccagattttt tcgttccgat
     4261 gctctatgac gtgggcaccc gcgatagtcg cagcatcatg gacgtggccg ttttccgtct
     4321 gtcgaagcgt gaccgacgag ctggcgaggt gatccgctac gagcttccag acgggcacgt
     4381 agaggtttcc gcagggccgg ccggcatggc cagtgtgtgg gattacgacc tggtactgat
     4441 ggcggtttcc catctaaccg aatccatgaa ccgataccgg gaagggaagg gagacaagcc
     4501 cggccgcgtg ttccgtccac acgttgcgga cgtactcaag ttctgccggc gagccgatgg
     4561 cggaaagcag aaagacgacc tggtagaaac ctgcattcgg ttaaacacca cgcacgttgc
     4621 catgcagcgt acgaagaagg ccaagaacgg ccgcctggtg acggtatccg agggtgaagc
     4681 cttgattagc cgctacaaga tcgtaaagag cgaaaccggg cggccggagt acatcgagat
     4741 cgagctagct gattggatgt accgcgagat cacagaaggc aagaacccgg acgtgctgac
     4801 ggttcacccc gattactttt tgatcgatcc cggcatcggc cgttttctct accgcctggc
     4861 acgccgcgcc gcaggcaagg cagaagccag atggttgttc aagacgatct acgaacgcag
     4921 tggcagcgcc ggagagttca agaagttctg tttcaccgtg cgcaagctga tcgggtcaaa
     4981 tgacctgccg gagtacgatt tgaaggagga ggcggggcag gctggcccga tcctagtcat
     5041 gcgctaccgc aacctgatcg agggcgaagc atccgccggt tcctaatgta cggagcagat
     5101 gctagggcaa attgccctag caggggaaaa aggtcgaaaa ggcctctttc ctgtggatag
     5161 cacgtacatt gggaacccaa agccgtacat tgggaaccgg aacccgtaca ttgggaaccc
     5221 aaagccgtac attgggaacc ggtcacacat gtaagtgact gatataaaag agaaaaaagg
     5281 cgatttttcc gcctaaaact ctttaaaact tattaaaact cttaaaaccc gcctggcctg
     5341 tgcataactg tctggccagc gcacagccga agagctgcaa aaagcgccta cccttcggtc
     5401 gctgcgctcc ctacgccccg ccgcttcgcg tcggcctatc gcggccgctg gccgctcaaa
     5461 aatggctggc ctacggccag gcaatctacc agggcgcgga caagccgcgc cgtcgccact
     5521 cgaccgccgg cgcccacatc aaggcaccct gcctcgcgcg tttcggtgat gacggtgaaa
     5581 acctctgaca catgcagctc ccggaaacgg tcacagcttg tctgtaagcg gatgccggga
     5641 gcagacaagc ccgtcagggc gcgtcagcgg gtgttggcgg gtgtcggggc gcagccatga
     5701 cccagtcacg tagcgatagc ggagtgtata ctggcttaac tatgcggcat cagagcagat
     5761 tgtactgaga gtgcaccata tgcggtgtga aataccgcac agatgcgtaa ggagaaaata
     5821 ccgcatcagg cgctcttccg cttcctcgct cactgactcg ctgcgctcgg tcgttcggct
     5881 gcggcgagcg gtatcagctc actcaaaggc ggtaatacgg ttatccacag aatcagggga
     5941 taacgcagga aagaacatgt gagcaaaagg ccagcaaaag gccaggaacc gtaaaaaggc
     6001 cgcgttgctg gcgtttttcc ataggctccg cccccctgac gagcatcaca aaaatcgacg
     6061 ctcaagtcag aggtggcgaa acccgacagg actataaaga taccaggcgt ttccccctgg
     6121 aagctccctc gtgcgctctc ctgttccgac cctgccgctt accggatacc tgtccgcctt
     6181 tctcccttcg ggaagcgtgg cgctttctca tagctcacgc tgtaggtatc tcagttcggt
     6241 gtaggtcgtt cgctccaagc tgggctgtgt gcacgaaccc cccgttcagc ccgaccgctg
     6301 cgccttatcc ggtaactatc gtcttgagtc caacccggta agacacgact tatcgccact
     6361 ggcagcagcc actggtaaca ggattagcag agcgaggtat gtaggcggtg ctacagagtt
     6421 cttgaagtgg tggcctaact acggctacac tagaaggaca gtatttggta tctgcgctct
     6481 gctgaagcca gttaccttcg gaaaaagagt tggtagctct tgatccggca aacaaaccac
     6541 cgctggtagc ggtggttttt ttgtttgcaa gcagcagatt acgcgcagaa aaaaaggatc
     6601 tcaagaagat cctttgatct tttctacggg gtctgacgct cagtggaacg aaaactcacg
     6661 ttaagggatt ttggtcatgc attctaggta ctaaaacaat tcatccagta aaatataata
     6721 ttttattttc tcccaatcag gcttgatccc cagtaagtca aaaaatagct cgacatactg
     6781 ttcttccccg atatcctccc tgatcgaccg gacgcagaag gcaatgtcat accacttgtc
     6841 cgccctgccg cttctcccaa gatcaataaa gccacttact ttgccatctt tcacaaagat
     6901 gttgctgtct cccaggtcgc cgtgggaaaa gacaagttcc tcttcgggct tttccgtctt
     6961 taaaaaatca tacagctcgc gcggatcttt aaatggagtg tcttcttccc agttttcgca
     7021 atccacatcg gccagatcgt tattcagtaa gtaatccaat tcggctaagc ggctgtctaa
     7081 gctattcgta tagggacaat ccgatatgtc gatggagtga aagagcctga tgcactccgc
     7141 atacagctcg ataatctttt cagggctttg ttcatcttca tactcttccg agcaaaggac
     7201 gccatcggcc tcactcatga gcagattgct ccagccatca tgccgttcaa agtgcaggac
     7261 ctttggaaca ggcagctttc cttccagcca tagcatcatg tccttttccc gttccacatc
     7321 ataggtggtc cctttatacc ggctgtccgt catttttaaa tataggtttt cattttctcc
     7381 caccagctta tataccttag caggagacat tccttccgta tcttttacgc agcggtattt
     7441 ttcgatcagt tttttcaatt ccggtgatat tctcatttta gccatttatt atttccttcc
     7501 tcttttctac agtatttaaa gataccccaa gaagctaatt ataacaagac gaactccaat
     7561 tcactgttcc ttgcattcta aaaccttaaa taccagaaaa cagctttttc aaagttgttt
     7621 tcaaagttgg cgtataacat agtatcgacg gagccgattt tgaaaccgcg gtgatcacag
     7681 gcagcaacgc tctgtcatcg ttacaatcaa catgctaccc tccgcgagat catccgtgtt
     7741 tcaaacccgg cagcttagtt gccgttcttc cgaatagcat cggtaacatg agcaaagtct
     7801 gccgccttac aacggctctc ccgctgacgc cgtcccggac tgatgggctg cctgtatcga
     7861 gtggtgattt tgtgccgagc tgccggtcgg ggagctgttg gctggctggt ggcaggatat
     7921 attgtggtgt aaacaaattg acgcttagac aacttaataa cacattgcgg acgtttttaa
     7981 tgtagagctc aaagtttaac gcgttagcag aaggcatgtt gttgtgactc cgaggggttg
     8041 cctcaaactc tatcttataa ccggcgtgga ggcatggagg caggggtatt ttggtcattt
     8101 taatagatag tggaaaatga cgtggaattt acttaaagac gaagtctttg cgacaagggg
     8161 gggcccacgc cgaatttaat attaccggcg tggccccccc ttatcgcgag tgctttagca
     8221 cgagcggtcc agatttaaag tagaaaattt cccgcccact agggttaaag gtgttcacac
     8281 tataaaagca tatacgatgt gatggtattt gatggagcgt atattgtatc aggtatttcc
     8341 gttggatacg aattattcgt acgaccctcg gtaccgatcg gcgcgccaga tttgcctttt
     8401 caatttcaga aagaatgcta acccacagat ggttagagag gcttacgcag caggtatcat
     8461 caagacgatc tacccgagca ataatctcca ggaaatcaaa taccttccca agaaggttaa
     8521 agatgcagtc aaaagattca ggactaactg catcaagaac acagagaaag atatatttct
     8581 caagatcaga agtactattc cagtatggac gattcaaggc ttgcttcaca aaccaaggca
     8641 agtaatagag attggagtct ctaaaaaggt agttcccact gaatcaaagg ccatggagtc
     8701 aaagattcaa atagaggacc taacagaact cgccgtaaag actggcgaac agttcataca
     8761 gagtctctta cgactcaatg acaagaagaa aatcttcgtc aacatggtgg agcacgacac
     8821 acttgtctac tccaaaaata tcaaagatac agtctcagaa gaccaaaggg caattgagac
     8881 ttttcaacaa agggtaatat ccggaaacct cctcggattc cattgcccag ctatctgtca
     8941 ctttattgtg aagatagtgg aaaaggaagg tggctcctac aaatgccatc attgcgataa
     9001 aggaaaggcc atcgttgaag atgcctctgc cgacagtggt cccaaagatg gacccccacc
     9061 cacgaggagc atcgtggaaa aagaagacgt tccaaccacg tcttcaaagc aagtggattg
     9121 atgtgatatc tccactgacg taagggatga cgcacaatcc cactatcctt cgcaagaccc
     9181 ttcctctata taaggaagtt catttcattt ggagagaaca cgggggactc ctgcaggaaa
     9241 aatggcttcc tccgattata aggatcacga tggcgactac aaggaccacg atattgacta
     9301 caaagacgat gacgataaaa tggctcctaa gaaaaagcgc aaagtcggta tccatggcgt
     9361 tccctctaga atggtggatc tacgcacgct cggctacagt cagcagcagc aagagaagat
     9421 caaaccgaag gtgcgttcga cagtggcgca gcaccacgag gcactggtgg gccatgggtt
     9481 tacacacgcg cacatcgttg cgctcagcca acacccggca gcgttaggga ccgtcgctgt
     9541 cacgtatcag cacataatca cggcgttgcc agaggcgaca cacgaagaca tcgttggcgt
     9601 cggcaaacag tggtccggcg cacgcgccct ggaggccttg ctcacggatg cgggggagtt
     9661 gagaggtccg ccgttacagt tggacacagg ccaacttgtg aagattgcaa aacgtggcgg
     9721 cgtgaccgca atggaggcag tgcatgccag caggaatgcg ttaacaggtg cccccctgaa
     9781 cctgaccccg gaccaagtgg tggctatcgc cagcaacatt ggcggcaagc aagcgctcga
     9841 aacggtgcag cggctgttgc cggtgctgtg ccaggaccat ggcctgaccc cggaccaagt
     9901 ggtggctatc gccagcaaca atggcggcaa gcaagcgctc gaaacggtgc agcggctgtt
     9961 gccggtgctg tgccaggacc atggcctgac cccggaccaa gtggtggcta tcgccagcaa
    10021 cggtggcggc aagcaagcgc tcgaaacggt gcagcggctg ttgccggtgc tgtgccagga
    10081 ccatggcctg accccggacc aagtggtggc tatcgccagc aacggtggcg gcaagcaagc
    10141 gctcgaaacg gtgcagcggc tgttgccggt gctgtgccag gaccatggcc tgaccccgga
    10201 ccaagtggtg gctatcgcca gcaacattgg cggcaagcaa gcgctcgaaa cggtgcagcg
    10261 gctgttgccg gtgctgtgcc aggaccatgg cctgactccg gaccaagtgg tggctatcgc
    10321 cagccacgat ggcggcaagc aagcgctcga aacggtgcag cggctgttgc cggtgctgtg
    10381 ccaggaccat ggcctgaccc cggaccaagt ggtggctatc gccagcaaca ttggcggcaa
    10441 gcaagcgctc gaaacggtgc agcggctgtt gccggtgctg tgccaggacc atggcctgac
    10501 cccggaccaa gtggtggcta tcgccagcaa cattggcggc aagcaagcgc tcgaaacggt
    10561 gcagcggctg ttgccggtgc tgtgccagga ccatggcctg accccggacc aagtggtggc
    10621 tatcgccagc aacggtggcg gcaagcaagc gctcgaaacg gtgcagcggc tgttgccggt
    10681 gctgtgccag gaccatggcc tgaccccgga ccaagtggtg gctatcgcca gcaacggtgg
    10741 cggcaagcaa gcgctcgaaa cggtgcagcg gctgttgccg gtgctgtgcc aggaccatgg
    10801 cctgaccccg gaccaagtgg tggctatcgc cagcaacggt ggcggcaagc aagcgctcga
    10861 aacggtgcag cggctgttgc cggtgctgtg ccaggaccat ggcctgaccc cggaccaagt
    10921 ggtggctatc gccagcaaca ttggcggcaa gcaagcgctc gaaacggtgc agcggctgtt
    10981 gccggtgctg tgccaggacc atggcctgac cccggaccaa gtggtggcta tcgccagcaa
    11041 cattggcggc aagcaagcgc tcgaaacggt gcagcggctg ttgccggtgc tgtgccagga
    11101 ccatggcctg accccggacc aagtggtggc tatcgccagc aacggtggcg gcaagcaagc
    11161 gctcgaaacg gtgcagcggc tgttgccggt gctgtgccag gaccatggcc tgaccccgga
    11221 ccaagtggtg gctatcgcca gcaacattgg cggcaagcaa gcgctcgaaa cggtgcagcg
    11281 gctgttgccg gtgctgtgcc aggaccatgg cctgactccg gaccaagtgg tggctatcgc
    11341 cagccacgat ggcggcaagc aagcgctcga aacggtgcag cggctgttgc cggtgctgtg
    11401 ccaggaccat ggcctgaccc cggaccaagt ggtggctatc gccagcaaca ttggcggcaa
    11461 gcaagcgctc gaaacggtgc agcggctgtt gccggtgctg tgccaggacc atggcctgac
    11521 tccggaccaa gtggtggcta tcgccagcca cgatggcggc aagcaagcgc tcgaaacggt
    11581 gcagcggctg ttgccggtgc tgtgccagga ccatggcctg actccggacc aagtggtggc
    11641 tatcgccagc cacgatggcg gcaagcaagc gctcgaaacg gtgcagcggc tgttgccggt
    11701 gctgtgccag gaccatggcc tgaccccgga ccaagtggtg gctatcgcca gcaacggtgg
    11761 cggcaagcaa gcgctcgaaa cggtgcagcg gctgttgccg gtgctgtgcc aggaccatgg
    11821 cctgaccccg gaccaagtgg tggctatcgc cagcaacggt ggcggcaagc aagcgctcga
    11881 aagcattgtg gcccagctga gccggcctga tccggcgttg gccgcgttga ccaacgacca
    11941 cctcgtcgcc ttggcctgcc tcggcggacg tcctgccatg gatgcagtga aaaagggatt
    12001 gccgcacgcg ccggaattga tcagaagagt caatcgccgt attggcgaac gcacgtccca
    12061 tcgcgttgcc ggatcccagc tggtgaagtc cgagctggaa gaaaaaaaga gcgagctgcg
    12121 ccacaagctc aagtacgtgc cccacgagta catcgagctg atcgagatcg cccgcaacag
    12181 cacccaagac cgcatcctgg agatgaaagt gatggagttc ttcatgaagg tgtacggcta
    12241 ccgcggcaag cacctgggcg gctcccgcaa gcccgatggc gccatctaca ccgtgggctc
    12301 ccccatcgac tatggcgtca ttgtcgacac caaggcctac tccggcggct acaacttacc
    12361 catcggtcag gccgacgaga tgcaacgcta cgtgaaggag aaccagaccc gcaataagca
    12421 cattaatccc aacgagtggt ggaaggtgta cccctcctcc gtgaccgagt tcaaattcct
    12481 gttcgtgtcc ggccacttca agggcaatta taaggcccaa ctgacccgcc tgaaccgcaa
    12541 gaccaactgc aacggcgccg tgctgtccgt ggaggaactg ctgatcggcg gcgagatgat
    12601 caaggctggt accctgaccc tggaagaggt gcgccgcaag ttcaacaatg gtgaaatcaa
    12661 tttcaggtcc ggaagcggcg ccacgaactt ctctctgtta aagcaagcag gggacgtgga
    12721 agaaaaccca gggcccatgg actacaaaga ccatgacggt gattataaag atcatgacat
    12781 cgattacaag gatgacgatg acaagatggc ccccaagaag aagaggaagg tgggcattca
    12841 cggggtgccg gctagcatgg tggatctacg cacgctcggc tacagtcagc agcagcaaga
    12901 gaagatcaaa ccgaaggtgc gttcgacagt ggcgcagcac cacgaggcac tggtgggcca
    12961 tgggtttaca cacgcgcaca tcgttgcgct cagccaacac ccggcagcgt tagggaccgt
    13021 cgctgtcacg tatcagcaca taatcacggc gttgccagag gcgacacacg aagacatcgt
    13081 tggcgtcggc aaacagtggt ccggcgcacg cgccctggag gccttgctca cggatgcggg
    13141 ggagttgaga ggtccgccgt tacagttgga cacaggccaa cttgtgaaga ttgcaaaacg
    13201 tggcggcgtg accgcaatgg aggcagtgca tgcatcgcgc aatgcactga cgggtgcccc
    13261 cctgaacctg accccggacc aagtggtggc tatcgccagc aacggtggcg gcaagcaagc
    13321 gctcgaaacg gtgcagcggc tgttgccggt gctgtgccag gaccatggcc tgaccccgga
    13381 ccaagtggtg gctatcgcca gcaacggtgg cggcaagcaa gcgctcgaaa cggtgcagcg
    13441 gctgttgccg gtgctgtgcc aggaccatgg cctgaccccg gaccaagtgg tggctatcgc
    13501 cagcaacggt ggcggcaagc aagcgctcga aacggtgcag cggctgttgc cggtgctgtg
    13561 ccaggaccat ggcctgaccc cggaccaagt ggtggctatc gccagcaacg gtggcggcaa
    13621 gcaagcgctc gaaacggtgc agcggctgtt gccggtgctg tgccaggacc atggcctgac
    13681 cccggaccaa gtggtggcta tcgccagcaa cattggcggc aagcaagcgc tcgaaacggt
    13741 gcagcggctg ttgccggtgc tgtgccagga ccatggcctg accccggacc aagtggtggc
    13801 tatcgccagc aacggtggcg gcaagcaagc gctcgaaacg gtgcagcggc tgttgccggt
    13861 gctgtgccag gaccatggcc tgaccccgga ccaagtggtg gctatcgcca gcaacggtgg
    13921 cggcaagcaa gcgctcgaaa cggtgcagcg gctgttgccg gtgctgtgcc aggaccatgg
    13981 cctgaccccg gaccaagtgg tggctatcgc cagcaacaat ggcggcaagc aagcgctcga
    14041 aacggtgcag cggctgttgc cggtgctgtg ccaggaccat ggcctgaccc cggaccaagt
    14101 ggtggctatc gccagcaacg gtggcggcaa gcaagcgctc gaaacggtgc agcggctgtt
    14161 gccggtgctg tgccaggacc atggcctgac tccggaccaa gtggtggcta tcgccagcca
    14221 cgatggcggc aagcaagcgc tcgaaacggt gcagcggctg ttgccggtgc tgtgccagga
    14281 ccatggcctg accccggacc aagtggtggc tatcgccagc aacggtggcg gcaagcaagc
    14341 gctcgaaacg gtgcagcggc tgttgccggt gctgtgccag gaccatggcc tgaccccgga
    14401 ccaagtggtg gctatcgcca gcaacattgg cggcaagcaa gcgctcgaaa cggtgcagcg
    14461 gctgttgccg gtgctgtgcc aggaccatgg cctgaccccg gaccaagtgg tggctatcgc
    14521 cagcaacggt ggcggcaagc aagcgctcga aacggtgcag cggctgttgc cggtgctgtg
    14581 ccaggaccat ggcctgaccc cggaccaagt ggtggctatc gccagcaaca ttggcggcaa
    14641 gcaagcgctc gaaacggtgc agcggctgtt gccggtgctg tgccaggacc atggcctgac
    14701 cccggaccaa gtggtggcta tcgccagcaa cggtggcggc aagcaagcgc tcgaaacggt
    14761 gcagcggctg ttgccggtgc tgtgccagga ccatggcctg accccggacc aagtggtggc
    14821 tatcgccagc aacattggcg gcaagcaagc gctcgaaacg gtgcagcggc tgttgccggt
    14881 gctgtgccag gaccatggcc tgaccccgga ccaagtggtg gctatcgcca gcaacggtgg
    14941 cggcaagcaa gcgctcgaaa cggtgcagcg gctgttgccg gtgctgtgcc aggaccatgg
    15001 cctgaccccg gaccaagtgg tggctatcgc cagcaacatt ggcggcaagc aagcgctcga
    15061 aacggtgcag cggctgttgc cggtgctgtg ccaggaccat ggcctgactc cggaccaagt
    15121 ggtggctatc gccagccacg atggcggcaa gcaagcgctc gaaacggtgc agcggctgtt
    15181 gccggtgctg tgccaggacc atggcctgac cccggaccaa gtggtggcta tcgccagcaa
    15241 cggtggcggc aagcaagcgc tcgaaacggt gcagcggctg ttgccggtgc tgtgccagga
    15301 ccatggcctg accccggacc aagtggtggc tatcgccagc aacggtggcg gcaagcaagc
    15361 gctcgaaagc attgtggccc agctgagccg gcctgatccg gcgttggccg cgttgaccaa
    15421 cgatcatctg gtggcactcg cgtgcctcgg cggacgtcct gccatggatg cagtgaaaaa
    15481 gggattgccg cacgcgccgg aattgatcag aagagtcaat cgccgtattg gcgaacgcac
    15541 gtcccatcgc gttgccagat ctcaactagt caaaagtgaa ctggaggaga agaaatctga
    15601 acttcgtcat aaattgaaat atgtgcctca tgaatatatt gaattaattg aaattgccag
    15661 aaattccact caggatagaa ttcttgaaat gaaggtaatg gaatttttta tgaaagttta
    15721 tggatataga ggtaaacatt tgggtggatc aaggaaaccg gacggagcaa tttatactgt
    15781 cggatctcct attgattacg gtgtgatcgt ggatactaaa gcttatagcg gaggttataa
    15841 tctgccaatt ggccaagcag atgaaatgga gcgatatgtc gaagaaaatc aaacacgaga
    15901 caaacatctc aaccctaatg aatggtggaa agtctatcca tcttctgtaa cggaatttaa
    15961 gtttttattt gtgagtggtc actttaaagg aaactacaaa gctcagctta cacgattaaa
    16021 tcatatcact aattgtaatg gagctgttct tagtgtagaa gagcttttaa ttggtggaga
    16081 aatgattaaa gccggcacat taaccttaga ggaagtgagg cggaaattta ataacggcga
    16141 gataaacttt taatagctcg agatatgaag atgaagatga aatatttggt gtgtcaaata
    16201 aaaagcttgt gtgcttaagt ttgtgttttt ttcttggctt gttgtgttat gaatttgtgg
    16261 ctttttctaa tattaaatga atgtaagatc acattataat gaataaacaa atgtttctat
    16321 aatccattgt gaatgttttg ttggatctct tctgcagcat ataactactg tatgtgctat
    16381 ggtatggact atggaatatg attaaagata aggagctccg gcgagctttg ggtacgtcac
    16441 gtggctcgag cgcgtagtcc tcggtaacca caacacttgt cggtgagatt atttaatgct
    16501 gattagatta gacaaaaatt aattagtttt gagtagtggc gtaagtgtaa ataattagtc
    16561 tcttttttaa cttagaaaat agtttaatcc ttagtataaa tagtcaaaat cactggaatg
    16621 aaaaacagtt tttaattttt ccaaatttga ttctgatacc atgttaaatt cgtggttcaa
    16681 aatcactgca atgaaaagag caatattgtt taactttttt taggaaaatc gaattgattt
    16741 atagtcagtt gatatagagt gaatacataa ggaacatata cagttgatac aattgtataa
    16801 ttcgttcata cacttaatac aaagtgaacc cacaaggaac atatacactt aatataattg
    16861 tattccttga tacaaaccaa ttttgttcgt gtctctactc tctatttcaa tttcgcttga
    16921 ctctttactt tttctaatat gtagctataa atcgtaatta aacaatacta tatctctaaa
    16981 tctcttatta agctcaaact atggtcatat tcgaaaaaat ccttttaaat attggtcccc
    17041 tctcacgatt aatgatagtt ataactaaca ttcaaatttt agttgtactt gacatctaaa
    17101 acttaaaaaa tagtacaagt taactttttc ttttttttaa aaaaaggaaa tacttgtatt
    17161 tattttttta atatatagtt atatttttgg ttatttgaaa atacttgatc tgtcatgtat
    17221 gctcagttaa atatcgtcac attatagaga aaaaagtaat aggagaaaaa aattaaaaat
    17281 tatttcgaaa aatcaaaatt tttttttgat tgaaatgaaa gatgggtttc ccaatcgagg
    17341 ctggcaggat aggtacattg ggaaatttgg atttgtgtgt tgaaaatgat tgttcaattt
    17401 ggcttttata acatttgtcg tttataattt gtagaaggct ctctacaagt tggactgaag
    17461 gcatggagtc aaagattcaa atagaggacc taacagaact cgccgtaaag actggcgaac
    17521 agttcataca gagtctctta cgactcaatg acaagaagaa aatcttcgtc aacatggtgg
    17581 agcacgacac acttgtctac tccaaaaata tcaaagatac agtctcagaa gaccaaaggg
    17641 caattgagac ttttcaacaa agggtaatat ccggaaacct cctcggattc cattgcccag
    17701 ctatctgtca ctttattgtg aagatagtgg aaaaggaagg tggctcctac aaatgccatc
    17761 attgcgataa aggaaaggcc atcgttgaag atgcctctgc cgacagtggt cccaaagatg
    17821 gacccccacc cacgaggagc atcgtggaaa aagaagacgt tccaaccacg tcttcaaagc
    17881 aagtggattg atgtgatatc tccactgacg taagggatga cgcacaatcc cactatcctt
    17941 cgcaagaccc ttcctctata taaggaagtt catttcattt ggagagaaca cgggggactc
    18001 ttgacagtag tataatatat tatcaaatta ttatgaacag tacatctatg tcttcattgg
    18061 gagtgagaaa aggttcatgg actgatgaag aagattttct tctaagaaaa tgtattgata
    18121 agtatggtga aggaaaatgg catcttgttc ccataagagc tggtaactat taaattaact
    18181 atcacgttat ttttatttgt ctttctgtct cattttattt gacgttatta cgaatatcat
    18241 ctgaaaatgt acgtgcaggt ctgaatagat gtcggaaaag ttgtagattg aggtggctga
    18301 attatctaag gccacatatc aagagaggtg actttgaaca agatgaagtg gatctcattt
    18361 tgaggcttca taagctctta ggcaacaggc atgcaagttt atgttttgac aaaatttgat
    18421 tagtatatat tatatatacg tgtgactatt tcatctaaat gttacgttat tttacgtaga
    18481 tggtcactta ttgctggtag acttcccgga aggacagcta acgatgtgaa aaactattgg
    18541 aacactaatc ttctaaggaa gttaaatact actaaaattg ttcctcgcga aaagattaac
    18601 aataagtgtg gagaaattag tactaagatt gaaattataa aacctcaacg acgcaagtat
    18661 ttctcaagca caatgaagaa tgttacaaac aataatgtaa ttttggacga ggaggaacat
    18721 tgcatttaaa tgagtgtact tcaagtcaca ccggcgagtg tttgatcgcc ggcggtaccg
    18781 agtgtacttc aagtca
//
