# Supplementary material for: High-frequency, precise modification of the tomato genome
Source: Genome Biol. 2015 Nov 6;16:232. doi: 10.1186/s13059-015-0796-9 (PMC4635538; doi:10.1186/s13059-015-0796-9)
Supplement: Additional file 9: — Annotated sequence of the vector pTC208. (GB 43 kb) [file 13059_2015_796_MOESM9_ESM.gb]

LOCUS       pTC208                 20611 bp    DNA     circular UNA 24-AUG-2015
DEFINITION  Ant1 targeting ToLCV vector with 35S plus NPTII in the donor.
ACCESSION   urn.local...m-52o76n6
VERSION     urn.local...m-52o76n6
KEYWORDS    .
SOURCE      
  ORGANISM  
            .
FEATURES             Location/Qualifiers
     misc_feature    42..67
                     /vntifkey=21
                     /ApEinfo_fwdcolor="#808040"
                     /ApEinfo_revcolor="pink"
                     /ApEinfo_graphicformat="arrow_data {{0 1 2 0 0 -1} {} 0}
                     width 5 offset 0"
                     /label="T-Border\(right)"
     misc_feature    complement(1108..2108)
                     /label="pVS1 sta"
     rep_origin      complement(2701..3701)
                     /label="pVS1 rep"
     misc_feature    complement(4111..4371)
                     /label="pBR322 bom"
     rep_origin      complement(4511..4791)
                     /label="pBR322 ori"
     CDS             complement(5085..5876)
                     /label="kanamycin (R)"
     misc_feature    6301..6325
                     /label="T-Border (left)"
     misc_feature    6403..6694
                     /label="CR (1)"
                     /note="Geneious type: promoter prokaryotic"
     stem_loop       6546..6554
                     /label="Stem loop structure"
     promoter        6720..7561
                     /modified_by="User"
                     /label="35S promoter"
     sig_peptide     <7586..7651
                     /Mismatches=0
                     /%_Identity=100
                     /Motif="ATGGATTATAAGGATCACGATGGCGACTACAAGGACCACGATATTGACTA
                     CAAAGACGATGACGATAAA"
                     /annotation_group="3xFLAG: 4,746 -> 4,814"
                     /modified_by="User"
                     /label="3xFLAG"
     sig_peptide     7652..7696
                     /Mismatches=0
                     /%_Identity=100
                     /Motif="ATGGCTCCTAAGAAAAAGCGCAAAGTCGGTATCCATGGCGTTCCC"
                     /annotation_group="SV40 NLS: 4,815 -> 4,859"
                     /modified_by="User"
                     /label="SV40 NLS"
     CDS             7706..>8110
                     /modified_by="User"
                     /label="TALE N-term d152 truncation"
     CDS             8111..10253
                     /Mismatches=0
                     /%_Identity=100
                     /Motif="AACCTGACCCCGGACCAAGTGGTGGCTATCGCCAGCAACATTGGCGGCAA
                     GCAAGCGCTCGAAACGGTGCAGCGGCTGTTGCCGGTGCTGTGCCAGGACCATGGCCTG
                     ACCCCGGACCAAGTGGTGGCTATCGCCAGCAACAAGGGCGGCAAGCAAGCGCTCGAAA
                     CGGTGCAGCGGCTGTTGCCGGTGCTGTGCCAGGACCATGGCCTGACCCCGGACCAAGT
                     GGTGGCTATCGCCAGCAACGGTGGCGGCAAGCAAGCGCTCGAAACGGTGCAGCGGCTG
                     TTGCCGGTGCTGTGCCAGGACCATGGCCTGACCCCGGACCAAGTGGTGGCTATCGCCA
                     GCAACGGTGGCGGCAAGCAAGCGCTCGAAACGGTGCAGCGGCTGTTGCCGGTGCTGTG
                     CCAGGACCATGGCCTGACCCCGGACCAAGTGGTGGCTATCGCCAGCAACATTGGCGGC
                     AAGCAAGCGCTCGAAACGGTGCAGCGGCTGTTGCCGGTGCTGTGCCAGGACCATGGCC
                     TGACTCCGGACCAAGTGGTGGCTATCGCCAGCCACGATGGCGGCAAGCAAGCGCTCGA
                     AACGGTGCAGCGGCTGTTGCCGGTGCTGTGCCAGGACCATGGCCTGACCCCGGACCAA
                     GTGGTGGCTATCGCCAGCAACATTGGCGGCAAGCAAGCGCTCGAAACGGTGCAGCGGC
                     TGTTGCCGGTGCTGTGCCAGGACCATGGCCTGACCCCGGACCAAGTGGTGGCTATCGC
                     CAGCAACATTGGCGGCAAGCAAGCGCTCGAAACGGTGCAGCGGCTGTTGCCGGTGCTG
                     TGCCAGGACCATGGCCTGACCCCGGACCAAGTGGTGGCTATCGCCAGCAACGGTGGCG
                     GCAAGCAAGCGCTCGAAACGGTGCAGCGGCTGTTGCCGGTGCTGTGCCAGGACCATGG
                     CCTGACCCCGGACCAAGTGGTGGCTATCGCCAGCAACGGTGGCGGCAAGCAAGCGCTC
                     GAAACGGTGCAGCGGCTGTTGCCGGTGCTGTGCCAGGACCATGGCCTGACCCCGGACC
                     AAGTGGTGGCTATCGCCAGCAACGGTGGCGGCAAGCAAGCGCTCGAAACGGTGCAGCG
                     GCTGTTGCCGGTGCTGTGCCAGGACCATGGCCTGACCCCGGACCAAGTGGTGGCTATC
                     GCCAGCAACATTGGCGGCAAGCAAGCGCTCGAAACGGTGCAGCGGCTGTTGCCGGTGC
                     TGTGCCAGGACCATGGCCTGACCCCGGACCAAGTGGTGGCTATCGCCAGCAACATTGG
                     CGGCAAGCAAGCGCTCGAAACGGTGCAGCGGCTGTTGCCGGTGCTGTGCCAGGACCAT
                     GGCCTGACCCCGGACCAAGTGGTGGCTATCGCCAGCAACGGTGGCGGCAAGCAAGCGC
                     TCGAAACGGTGCAGCGGCTGTTGCCGGTGCTGTGCCAGGACCATGGCCTGACCCCGGA
                     CCAAGTGGTGGCTATCGCCAGCAACATTGGCGGCAAGCAAGCGCTCGAAACGGTGCAG
                     CGGCTGTTGCCGGTGCTGTGCCAGGACCATGGCCTGACTCCGGACCAAGTGGTGGCTA
                     TCGCCAGCCACGATGGCGGCAAGCAAGCGCTCGAAACGGTGCAGCGGCTGTTGCCGGT
                     GCTGTGCCAGGACCATGGCCTGACCCCGGACCAAGTGGTGGCTATCGCCAGCAACATT
                     GGCGGCAAGCAAGCGCTCGAAACGGTGCAGCGGCTGTTGCCGGTGCTGTGCCAGGACC
                     ATGGCCTGACTCCGGACCAAGTGGTGGCTATCGCCAGCCACGATGGCGGCAAGCAAGC
                     GCTCGAAACGGTGCAGCGGCTGTTGCCGGTGCTGTGCCAGGACCATGGCCTGACTCCG
                     GACCAAGTGGTGGCTATCGCCAGCCACGATGGCGGCAAGCAAGCGCTCGAAACGGTGC
                     AGCGGCTGTTGCCGGTGCTGTGCCAGGACCATGGCCTGACCCCGGACCAAGTGGTGGC
                     TATCGCCAGCAACGGTGGCGGCAAGCAAGCGCTCGAAACGGTGCAGCGGCTGTTGCCG
                     GTGCTGTGCCAGGACCATGGCCTGACCCCGGACCAAGTGGTGGCTATCGCCAGCAACG
                     GTGGCGGCAAGCAAGCGCTCGAAAGCATTGTGGCCCAGCTGAGCCGGCCTGATCCGGC
                     GTTGG"
                     /annotation_group="1193: 7,800 -> 9,942"
                     /modified_by="User"
                     /label=1193
     CDS             10265..10402
                     /modified_by="User"
                     /label="TALE C-term +63 truncation"
     CDS             10409..11002
                     /created_by="User"
                     /label="FokI KKR"
     misc_feature    11003..11011
                     /Mismatches=0
                     /%_Identity=100
                     /Motif="GGAAGCGGC"
                     /annotation_group="GSG linker: 6,537 -> 6,545"
                     /modified_by="User"
                     /label="GSG linker"
     2A_signal       11012..>11043
                     /Mismatches=0
                     /%_Identity=100
                     /Motif="GCCACGAACTTCTCTCTGTTAAAGCAAGCAGGTGACGTGGAAGAAAACCC
                     AGGGCCC"
                     /annotation_group="P2A: 6,546 -> 6,602"
                     /modified_by="User"
                     /label="P2A"
     2A_signal       <11045..11068
                     /Mismatches=0
                     /%_Identity=100
                     /Motif="GCCACGAACTTCTCTCTGTTAAAGCAAGCAGGTGACGTGGAAGAAAACCC
                     AGGGCCC"
                     /annotation_group="P2A: 6,546 -> 6,602"
                     /modified_by="User"
                     /label="P2A"
     sig_peptide     order(11069..11114,11113..11137)
                     /created_by="User"
                     /label="3x FLAG"
     sig_peptide     11138..11182
                     /Mismatches=0
                     /%_Identity=100
                     /Motif="ATGGCCCCCAAGAAGAAGAGGAAGGTGGGCATTCACGGGGTGCCG"
                     /annotation_group="NLS: 6,672 -> 6,716"
                     /modified_by="User"
                     /label="NLS"
     CDS             11192..>11596
                     /Mismatches=0
                     /%_Identity=100
                     /Motif="GTGGATCTACGCACGCTCGGCTACAGTCAGCAGCAGCAAGAGAAGATCAA
                     ACCGAAGGTGCGTTCGACAGTGGCGCAGCACCACGAGGCACTGGTGGGCCATGGGTTT
                     ACACACGCGCACATCGTTGCGCTCAGCCAACACCCGGCAGCGTTAGGGACCGTCGCTG
                     TCACGTATCAGCACATAATCACGGCGTTGCCAGAGGCGACACACGAAGACATCGTTGG
                     CGTCGGCAAACAGTGGTCCGGCGCACGCGCCCTGGAGGCCTTGCTCACGGATGCGGGG
                     GAGTTGAGAGGTCCGCCGTTACAGTTGGACACAGGCCAACTTGTGAAGATTGCAAAAC
                     GTGGCGGCGTGACCGCAATGGAGGCAGTGCATGCATCGCGCAATGCACTGACGGGTGC
                     CCCCCTGGAG"
                     /annotation_group="TALE N-term d152 truncation: 6,382 ->
                     6,789"
                     /modified_by="User"
                     /label="TALE N-term d152 truncation"
     CDS             11597..13739
                     /Mismatches=0
                     /%_Identity=100
                     /Motif="AACCTGACCCCGGACCAAGTGGTGGCTATCGCCAGCAACGGTGGCGGCAA
                     GCAAGCGCTCGAAACGGTGCAGCGGCTGTTGCCGGTGCTGTGCCAGGACCATGGCCTG
                     ACCCCGGACCAAGTGGTGGCTATCGCCAGCAACGGTGGCGGCAAGCAAGCGCTCGAAA
                     CGGTGCAGCGGCTGTTGCCGGTGCTGTGCCAGGACCATGGCCTGACCCCGGACCAAGT
                     GGTGGCTATCGCCAGCAACGGTGGCGGCAAGCAAGCGCTCGAAACGGTGCAGCGGCTG
                     TTGCCGGTGCTGTGCCAGGACCATGGCCTGACCCCGGACCAAGTGGTGGCTATCGCCA
                     GCAACGGTGGCGGCAAGCAAGCGCTCGAAACGGTGCAGCGGCTGTTGCCGGTGCTGTG
                     CCAGGACCATGGCCTGACCCCGGACCAAGTGGTGGCTATCGCCAGCAACATTGGCGGC
                     AAGCAAGCGCTCGAAACGGTGCAGCGGCTGTTGCCGGTGCTGTGCCAGGACCATGGCC
                     TGACCCCGGACCAAGTGGTGGCTATCGCCAGCAACGGTGGCGGCAAGCAAGCGCTCGA
                     AACGGTGCAGCGGCTGTTGCCGGTGCTGTGCCAGGACCATGGCCTGACCCCGGACCAA
                     GTGGTGGCTATCGCCAGCAACGGTGGCGGCAAGCAAGCGCTCGAAACGGTGCAGCGGC
                     TGTTGCCGGTGCTGTGCCAGGACCATGGCCTGACCCCGGACCAAGTGGTGGCTATCGC
                     CAGCAACAAGGGCGGCAAGCAAGCGCTCGAAACGGTGCAGCGGCTGTTGCCGGTGCTG
                     TGCCAGGACCATGGCCTGACCCCGGACCAAGTGGTGGCTATCGCCAGCAACGGTGGCG
                     GCAAGCAAGCGCTCGAAACGGTGCAGCGGCTGTTGCCGGTGCTGTGCCAGGACCATGG
                     CCTGACTCCGGACCAAGTGGTGGCTATCGCCAGCCACGATGGCGGCAAGCAAGCGCTC
                     GAAACGGTGCAGCGGCTGTTGCCGGTGCTGTGCCAGGACCATGGCCTGACCCCGGACC
                     AAGTGGTGGCTATCGCCAGCAACGGTGGCGGCAAGCAAGCGCTCGAAACGGTGCAGCG
                     GCTGTTGCCGGTGCTGTGCCAGGACCATGGCCTGACCCCGGACCAAGTGGTGGCTATC
                     GCCAGCAACATTGGCGGCAAGCAAGCGCTCGAAACGGTGCAGCGGCTGTTGCCGGTGC
                     TGTGCCAGGACCATGGCCTGACCCCGGACCAAGTGGTGGCTATCGCCAGCAACGGTGG
                     CGGCAAGCAAGCGCTCGAAACGGTGCAGCGGCTGTTGCCGGTGCTGTGCCAGGACCAT
                     GGCCTGACCCCGGACCAAGTGGTGGCTATCGCCAGCAACATTGGCGGCAAGCAAGCGC
                     TCGAAACGGTGCAGCGGCTGTTGCCGGTGCTGTGCCAGGACCATGGCCTGACCCCGGA
                     CCAAGTGGTGGCTATCGCCAGCAACGGTGGCGGCAAGCAAGCGCTCGAAACGGTGCAG
                     CGGCTGTTGCCGGTGCTGTGCCAGGACCATGGCCTGACCCCGGACCAAGTGGTGGCTA
                     TCGCCAGCAACATTGGCGGCAAGCAAGCGCTCGAAACGGTGCAGCGGCTGTTGCCGGT
                     GCTGTGCCAGGACCATGGCCTGACCCCGGACCAAGTGGTGGCTATCGCCAGCAACGGT
                     GGCGGCAAGCAAGCGCTCGAAACGGTGCAGCGGCTGTTGCCGGTGCTGTGCCAGGACC
                     ATGGCCTGACCCCGGACCAAGTGGTGGCTATCGCCAGCAACATTGGCGGCAAGCAAGC
                     GCTCGAAACGGTGCAGCGGCTGTTGCCGGTGCTGTGCCAGGACCATGGCCTGACTCCG
                     GACCAAGTGGTGGCTATCGCCAGCCACGATGGCGGCAAGCAAGCGCTCGAAACGGTGC
                     AGCGGCTGTTGCCGGTGCTGTGCCAGGACCATGGCCTGACCCCGGACCAAGTGGTGGC
                     TATCGCCAGCAACGGTGGCGGCAAGCAAGCGCTCGAAACGGTGCAGCGGCTGTTGCCG
                     GTGCTGTGCCAGGACCATGGCCTGACCCCGGACCAAGTGGTGGCTATCGCCAGCAACG
                     GTGGCGGCAAGCAAGCGCTCGAAAGCATTGTGGCCCAGCTGAGCCGGCCTGATCCGGC
                     GTTGG"
                     /annotation_group="1194: 11,286 -> 13,428"
                     /modified_by="User"
                     /label=1194
     CDS             13751..13888
                     /Mismatches=0
                     /%_Identity=100
                     /Motif="AACGACCACCTCGTCGCCTTGGCCTGCCTCGGCGGACGTCCTGCCATGGA
                     TGCAGTGAAAAAGGGATTGCCGCACGCGCCGGAATTGATCAGAAGAGTCAATCGCCGT
                     ATTGGCGAACGCACGTCCCATCGCGTTGCC"
                     /annotation_group="TALE C-term +63 truncation: 7,241 ->
                     7,378"
                     /modified_by="User"
                     /label="TALE C-term +63 truncation"
     CDS             13895..14488
                     /created_by="User"
                     /label="FokI ELD"
     terminator      14495..14744
                     /Mismatches=0
                     /%_Identity=100
                     /Motif="ATATGAAGATGAAGATGAAATATTTGGTGTGTCAAATAAAAAGCTTGTGT
                     GCTTAAGTTTGTGTTTTTTTCTTGGCTTGTTGTGTTATGAATTTGTGGCTTTTTCTAA
                     TATTAAATGAATGTAAGATCTCATTATAATGAATAAACAAATGTTTCTATAATCCATT
                     GTGAATGTTTTGTTGGATCTCTTCTGCAGCATATAACTACTGTATGTGCTATGGTATG
                     GACTATGGAATATGATTAAAGATAAG"
                     /annotation_group="ATATGAAGATGAAGATGAAATATTTGGTGTGTCAAATAA
                     AAAGCTTGTGTGCTTAAGTTTGTGTTTTTTTCTTGGCTTGTTGTGTTATGAATTTGTG
                     GCTTTTTCTAATATTAAATGAATGTAAGATCTCATTATAATGAATAAACAAATGTTTC
                     TATAATCCATTGTGAATGTTTTGTTGGATCTCTTCTGCAGCATATAACTACTGTATGT
                     GCTATGGTATGGACTATGGAATATGATTAAAGATAAG: 9,412 -> 9,661"
                     /modified_by="User"
                     /label="HSP terminator"
     motif           14799..18453
                     /created_by="User"
                     /label="GT donor"
     misc_feature    14799..15785
                     /created_by="User"
                     /modified_by="User"
                     /label="left ANT1 homology"
     misc_feature    15791..16159
                     /vntifkey=21
                     /modified_by="User"
                     /label="NOS promoter"
                     /note="Geneious type: promoter eukaryotic"
     CDS             16166..16963
                     /created_by="User"
                     /modified_by="User"
                     /label="neomycin phosphotransferase CDS"
     polyA_signal    16975..17190
                     /label="CaMV35S polyA"
     promoter        17191..17728
                     /note="CaMV35S; 35S promoter from CaMV"
                     /label="CaMV35S; 35S promoter from CaMV"
     misc_feature    17735..18453
                     /created_by="User"
                     /label="right ANT1 homology"
     gene            17762..>18453
                     /created_by="User"
                     /modified_by="User"
                     /label="ANT1"
     exon            17762..17890
                     /Mismatches=0
                     /%_Identity=100
                     /Motif="ATGAACAGTACATCTATGTCTTCATTGGGAGTGAGAAAAGGTTCATGGAC
                     TGATGAAGAAGATTTTCTTCTAAGAAAATGTATTGATAAGTATGGTGAAGGAAAATGG
                     CATCTTGTTCCCATAAGAGCT"
                     /annotation_group="ATGAACAGTACATCTATGTCTTCATTGGGAGTGAGAAAA
                     GGTTCATGGACTGATGAAGAAGATTTTCTTCTAAGAAAATGTATTGATAAGTATGGTG
                     AAGGAAAATGGCATCTTGTTCCCATAAGAGCT: 5,006 -> 5,134"
                     /modified_by="User"
                     /label="exon1"
     intron          17891..17986
                     /Mismatches=0
                     /%_Identity=100
                     /Motif="GGTAACTATTAAATTAACTATCACGTTATTTTTATTTGTCTTTCTGTCTC
                     ATTTTATTTGACGTTATTACGAATATCATCTGAAAATGTACGTGCA"
                     /annotation_group="intron1: 5,135 -> 5,230"
                     /modified_by="User"
                     /label="intron1"
     exon            17987..18115
                     /Mismatches=0
                     /%_Identity=100
                     /Motif="GGTCTGAATAGATGTCGGAAAAGTTGTAGATTGAGGTGGCTGAATTATCT
                     AAGGCCACATATCAAGAGAGGTGACTTTGAACAAGATGAAGTGGATCTCATTTTGAGG
                     CTTCATAAGCTCTTAGGCAAC"
                     /annotation_group="exon2: 5,231 -> 5,359"
                     /modified_by="User"
                     /label="exon2"
     intron          18116..18206
                     /Mismatches=0
                     /%_Identity=100
                     /Motif="AGGCATGCAAGTTTATGTTTTGACAAAATTTGATTAGTATATATTATATA
                     TACGTGTGACTATTTCATCTAAATGTTACGTTATTTTACGT"
                     /annotation_group="intron2: 5,360 -> 5,450"
                     /modified_by="User"
                     /label="intron2"
     exon            18207..>18453
                     /Mismatches=0
                     /%_Identity=100
                     /Motif="AGATGGTCACTTATTGCTGGTAGACTTCCCGGAAGGACAGCTAACGATGT
                     GAAAAACTATTGGAACACTAATCTTCTAAGGAAGTTAAATACTACTAAAATTGTTCCT
                     CGCGAAAAGATTAACAATAAGTGTGGAGAAATTAGTACTAAGATTGAAATTATAAAAC
                     CTCAACGACGCAAGTATTTCTCAAGCACAATGAAGAATGTTACAAACAATAATGTAAT
                     TTTGGACGAGGAGGAACATTGCAAGGAAATAATAAGTGAGAAACAAACTCCAGATGCA
                     TCGATGGACAACGTAGATCCATGGTGGATAAATTTACTGGAAAATTGCAATGACGATA
                     TTGAAGAAGATGAAGAGGTTGTAATTAATTATGAAAAAACACTAACAAGTTTGTTACA
                     TGAAGAAATATCACCACCATTAAATATTGGTGAAGGTAACTCCATGCAACAAGGACAA
                     ATAAGTCATGAAAATTGGGGTGAATTTTCTCTTAATTTACCACCCATGCAACAAGGAG
                     TACAAAATGATGATTTTTCTGCTGAAATTGACTTATGGAATCTACTTGATTAA"
                     /annotation_group="exon3: 5,451 -> 6,017"
                     /modified_by="User"
                     /label="exon3"
     origin          18477^18478
                     /label="origin"
     terminator      complement(18516..18773)
                     /label="nost rc"
     CDS             complement(18774..19178)
                     /label="Replication enhancer (Ren)_AC3"
     CDS             complement(18919..19323)
                     /label="AC2 (gene silencing suppresor)"
     CDS             complement(19226..20311)
                     /label="Rep_AC1"
     CDS             complement(19861..20154)
                     /label="AC4 (gene silencing suppresor)"
     misc_feature    20312..20603
                     /label="CR (2)"
                     /note="Geneious type: promoter prokaryotic"
     stem_loop       20434..20489
                     /label="hairpin"
     stem_loop       20455..20463
                     /label="Stem loop structure"
ORIGIN      
        1 tcgagtttaa actatcagtg tttgacagga tatattggcg ggtaaaccta agagaaaaga
       61 gcgtttatta gaataacgga tatttaaaag ggcgtgaaaa ggtttatccg ttcgtccatt
      121 tgtatgtgca tgccaaccac agggttcccc tcgggatcaa agtactttga tccaacccct
      181 ccgctgctat agtgcagtcg gcttctgacg ttcagtgcag ccgtcttctg aaaacgacat
      241 gtcgcacaag tcctaagtta cgcgacaggc tgccgccctg cccttttcct ggcgttttct
      301 tgtcgcgtgt tttagtcgca taaagtagaa tacttgcgac tagaaccgga gacattacgc
      361 catgaacaag agcgccgccg ctggcctgct gggctatgcc cgcgtcagca ccgacgacca
      421 ggacttgacc aaccaacggg ccgaactgca cgcggccggc tgcaccaagc tgttttccga
      481 gaagatcacc ggcaccaggc gcgaccgccc ggagctggcc aggatgcttg accacctacg
      541 ccctggcgac gttgtgacag tgaccaggct agaccgcctg gcccgcagca cccgcgacct
      601 actggacatt gccgagcgca tccaggaggc cggcgcgggc ctgcgtagcc tggcagagcc
      661 gtgggccgac accaccacgc cggccggccg catggtgttg accgtgttcg ccggcattgc
      721 cgagttcgag cgttccctaa tcatcgaccg cacccggagc gggcgcgagg ccgccaaggc
      781 ccgaggcgtg aagtttggcc cccgccctac cctcaccccg gcacagatcg cgcacgcccg
      841 cgagctgatc gaccaggaag gccgcaccgt gaaagaggcg gctgcactgc ttggcgtgca
      901 tcgctcgacc ctgtaccgcg cacttgagcg cagcgaggaa gtgacgccca ccgaggccag
      961 gcggcgcggt gccttccgtg aggacgcatt gaccgaggcc gacgccctgg cggccgccga
     1021 gaatgaacgc caagaggaac aagcatgaaa ccgcaccagg acggccagga cgaaccgttt
     1081 ttcattaccg aagagatcga ggcggagatg atcgcggccg ggtacgtgtt cgagccgccc
     1141 gcgcacggct caaccgtgcg gctgcatgaa atcctggccg gtttgtctga tgccaagctg
     1201 gcggcctggc cggccagctt ggccgctgaa gaaaccgagc gccgccgtct aaaaaggtga
     1261 tgtgtatttg agtaaaacag cttgcgtcat gcggtcgctg cgtatatgat gcgatgagta
     1321 aataaacaaa tacgcaaggg gaacgcatga aggttatcgc tgtacttaac cagaaaggcg
     1381 ggtcaggcaa gacgaccatc gcaacccatc tagcccgcgc cctgcaactc gccggggccg
     1441 atgttctgtt agtcgattcc gatccccagg gcagtgcccg cgattgggcg gccgtgcggg
     1501 aagatcaacc gctaaccgtt gtcggcatcg accgcccgac gattgaccgc gacgtgaagg
     1561 ccatcggccg gcgcgacttc gtagtgatcg acggagcgcc ccaggcggcg gacttggctg
     1621 tgtccgcgat caaggcagcc gacttcgtgc tgattccggt gcagccaagc ccttacgaca
     1681 tatgggccac cgccgacctg gtggagctgg ttaagcagcg cattgaggtc acggatggaa
     1741 ggctacaagc ggcctttgtc gtgtcgcggg cgatcaaagg cacgcgcatc ggcggtgagg
     1801 ttgccgaggc gctggccggg tacgagctgc ccattcttga gtcccgtatc acgcagcgcg
     1861 tgagctaccc aggcactgcc gccgccggca caaccgttct tgaatcagaa cccgagggcg
     1921 acgctgcccg cgaggtccag gcgctggccg ctgaaattaa atcaaaactc atttgagtta
     1981 atgaggtaaa gagaaaatga gcaaaagcac aaacacgcta agtgccggcc gtccgagcgc
     2041 acgcagcagc aaggctgcaa cgttggccag cctggcagac acgccagcca tgaagcgggt
     2101 caactttcag ttgccggcgg aggatcacac caagctgaag atgtacgcgg tacgccaagg
     2161 caagaccatt accgagctgc tatctgaata catcgcgcag ctaccagagt aaatgagcaa
     2221 atgaataaat gagtagatga attttagcgg ctaaaggagg cggcatggaa aatcaagaac
     2281 aaccaggcac cgacgccgtg gaatgcccca tgtgtggagg aacgggcggt tggccaggcg
     2341 taagcggctg ggttgtctgc cggccctgca atggcactgg aacccccaag cccgaggaat
     2401 cggcgtgacg gtcgcaaacc atccggcccg gtacaaatcg gcgcggcgct gggtgatgac
     2461 ctggtggaga agttgaaggc cgcgcaggcc gcccagcggc aacgcatcga ggcagaagca
     2521 cgccccggtg aatcgtggca agcggccgct gatcgaatcc gcaaagaatc ccggcaaccg
     2581 ccggcagccg gtgcgccgtc gattaggaag ccgcccaagg gcgacgagca accagatttt
     2641 ttcgttccga tgctctatga cgtgggcacc cgcgatagtc gcagcatcat ggacgtggcc
     2701 gttttccgtc tgtcgaagcg tgaccgacga gctggcgagg tgatccgcta cgagcttcca
     2761 gacgggcacg tagaggtttc cgcagggccg gccggcatgg ccagtgtgtg ggattacgac
     2821 ctggtactga tggcggtttc ccatctaacc gaatccatga accgataccg ggaagggaag
     2881 ggagacaagc ccggccgcgt gttccgtcca cacgttgcgg acgtactcaa gttctgccgg
     2941 cgagccgatg gcggaaagca gaaagacgac ctggtagaaa cctgcattcg gttaaacacc
     3001 acgcacgttg ccatgcagcg tacgaagaag gccaagaacg gccgcctggt gacggtatcc
     3061 gagggtgaag ccttgattag ccgctacaag atcgtaaaga gcgaaaccgg gcggccggag
     3121 tacatcgaga tcgagctagc tgattggatg taccgcgaga tcacagaagg caagaacccg
     3181 gacgtgctga cggttcaccc cgattacttt ttgatcgatc ccggcatcgg ccgttttctc
     3241 taccgcctgg cacgccgcgc cgcaggcaag gcagaagcca gatggttgtt caagacgatc
     3301 tacgaacgca gtggcagcgc cggagagttc aagaagttct gtttcaccgt gcgcaagctg
     3361 atcgggtcaa atgacctgcc ggagtacgat ttgaaggagg aggcggggca ggctggcccg
     3421 atcctagtca tgcgctaccg caacctgatc gagggcgaag catccgccgg ttcctaatgt
     3481 acggagcaga tgctagggca aattgcccta gcaggggaaa aaggtcgaaa aggcctcttt
     3541 cctgtggata gcacgtacat tgggaaccca aagccgtaca ttgggaaccg gaacccgtac
     3601 attgggaacc caaagccgta cattgggaac cggtcacaca tgtaagtgac tgatataaaa
     3661 gagaaaaaag gcgatttttc cgcctaaaac tctttaaaac ttattaaaac tcttaaaacc
     3721 cgcctggcct gtgcataact gtctggccag cgcacagccg aagagctgca aaaagcgcct
     3781 acccttcggt cgctgcgctc cctacgcccc gccgcttcgc gtcggcctat cgcggccgct
     3841 ggccgctcaa aaatggctgg cctacggcca ggcaatctac cagggcgcgg acaagccgcg
     3901 ccgtcgccac tcgacagccg gcgcccacat caaggcaccc tgcctcgcgc gtttcggtga
     3961 tgacggtgaa aacctctgac acatgcagct cccggaaacg gtcacagctt gtctgtaagc
     4021 ggatgccggg agcagacaag cccgtcaggg cgcgtcagcg ggtgttggcg ggtgtcgggg
     4081 cgcagccatg acccagtcac gtagcgatag cggagtgtat actggcttaa ctatgcggca
     4141 tcagagcaga ttgtactgag agtgcaccat atgcggtgtg aaataccgca cagatgcgta
     4201 aggagaaaat accgcatcag gcgctcttcc gcttcctcgc tcactgactc gctgcgctcg
     4261 gtcgttcggc tgcggcgagc ggtatcagct cactcaaagg cggtaatacg gttatccaca
     4321 gaatcagggg ataacgcagg aaagaacatg tgagcaaaag gccagcaaaa ggccaggaac
     4381 cgtaaaaagg ccgcgttgct ggcgtttttc cataggctcc gcccccctga cgagcatcac
     4441 aaaaatcgac gctcaagtca gaggtggcga aacccgacag gactataaag ataccaggcg
     4501 tttccccctg gaagctccct cgtgcgctct cctgttccga ccctgccgct taccggatac
     4561 ctgtccgcct ttctcccttc gggaagcgtg gcgctttctc atagctcacg ctgtaggtat
     4621 ctcagttcgg tgtaggtcgt tcgctccaag ctgggctgtg tgcacgaacc ccccgttcag
     4681 cccgaccgct gcgccttatc cggtaactat cgtcttgagt ccaacccggt aagacacgac
     4741 ttatcgccac tggcagcagc cactggtaac aggattagca gagcgaggta tgtaggcggt
     4801 gctacagagt tcttgaagtg gtggcctaac tacggctaca ctagaaggac agtatttggt
     4861 atctgcgctc tgctgaagcc agttaccttc ggaaaaagag ttggtagctc ttgatccggc
     4921 aaacaaacca ccgctggtag cggtggtttt tttgtttgca agcagcagat tacgcgcaga
     4981 aaaaaaggat ctcaagaaga tcctttgatc ttttctacgg ggtctgacgc tcagtggaac
     5041 gaaaactcac gttaagggat tttggtcatg cattctaggt actaaaacaa ttcatccagt
     5101 aaaatataat attttatttt ctcccaatca ggcttgatcc ccagtaagtc aaaaaatagc
     5161 tcgacatact gttcttcccc gatatcctcc ctgatcgacc ggacgcagaa ggcaatgtca
     5221 taccacttgt ccgccctgcc gcttctccca agatcaataa agccacttac tttgccatct
     5281 ttcacaaaga tgttgctgtc tcccaggtcg ccgtgggaaa agacaagttc ctcttcgggc
     5341 ttttccgtct ttaaaaaatc atacagctcg cgcggatctt taaatggagt gtcttcttcc
     5401 cagttttcgc aatccacatc ggccagatcg ttattcagta agtaatccaa ttcggctaag
     5461 cggctgtcta agctattcgt atagggacaa tccgatatgt cgatggagtg aaagagcctg
     5521 atgcactccg catacagctc gataatcttt tcagggcttt gttcatcttc atactcttcc
     5581 gagcaaagga cgccatcggc ctcactcatg agcagattgc tccagccatc atgccgttca
     5641 aagtgcagga cctttggaac aggcagcttt ccttccagcc atagcatcat gtccttttcc
     5701 cgttccacat cataggtggt ccctttatac cggctgtccg tcatttttaa atataggttt
     5761 tcattttctc ccaccagctt atatacctta gcaggagaca ttccttccgt atcttttacg
     5821 cagcggtatt tttcgatcag ttttttcaat tccggtgata ttctcatttt agccatttat
     5881 tatttccttc ctcttttcta cagtatttaa agatacccca agaagctaat tataacaaga
     5941 cgaactccaa ttcactgttc cttgcattct aaaaccttaa ataccagaaa acagcttttt
     6001 caaagttgtt ttcaaagttg gcgtataaca tagtatcgac ggagccgatt ttgaaaccgc
     6061 ggtgatcaca ggcagcaacg ctctgtcatc gttacaatca acatgctacc ctccgcgaga
     6121 tcatccgtgt ttcaaacccg gcagcttagt tgccgttctt ccgaatagca tcggtaacat
     6181 gagcaaagtc tgccgcctta caacggctct cccgctgacg ccgtcccgga ctgatgggct
     6241 gcctgtatcg agtggtgatt ttgtgccgag ctgccggtcg gggagctgtt ggctggctgg
     6301 tggcaggata tattgtggtg taaacaaatt gacgcttaga caacttaata acacattgcg
     6361 gacgttttta atgtagagct caaagtttaa cgcgtcgatt aagttgactt ggtcaatcgg
     6421 tgtctctcaa ctctctctat gtatcggtgt attggagtcc tatatatatg gagactctaa
     6481 tggcataaat gtaaatatgg aactttaaat caaaaccctt acgctccaaa aagcggccat
     6541 ccgtataata ttaccggatg gccgcgattt tttttttgga ccccacaacg caataactga
     6601 caaagacatg cggaccaatc acctgacgcg ctcaaagctt aattgttttg tgttttctat
     6661 ttaaacttgg gcaccaagta ttgtagttcg tactacaagt ttgtaccgat cggcgcgcca
     6721 gatttgcctt ttcaatttca gaaagaatgc taacccacag atggttagag aggcttacgc
     6781 agcaggtatc atcaagacga tctacccgag caataatctc caggaaatca aataccttcc
     6841 caagaaggtt aaagatgcag tcaaaagatt caggactaac tgcatcaaga acacagagaa
     6901 agatatattt ctcaagatca gaagtactat tccagtatgg acgattcaag gcttgcttca
     6961 caaaccaagg caagtaatag agattggagt ctctaaaaag gtagttccca ctgaatcaaa
     7021 ggccatggag tcaaagattc aaatagagga cctaacagaa ctcgccgtaa agactggcga
     7081 acagttcata cagagtctct tacgactcaa tgacaagaag aaaatcttcg tcaacatggt
     7141 ggagcacgac acacttgtct actccaaaaa tatcaaagat acagtctcag aagaccaaag
     7201 ggcaattgag acttttcaac aaagggtaat atccggaaac ctcctcggat tccattgccc
     7261 agctatctgt cactttattg tgaagatagt ggaaaaggaa ggtggctcct acaaatgcca
     7321 tcattgcgat aaaggaaagg ccatcgttga agatgcctct gccgacagtg gtcccaaaga
     7381 tggaccccca cccacgagga gcatcgtgga aaaagaagac gttccaacca cgtcttcaaa
     7441 gcaagtggat tgatgtgata tctccactga cgtaagggat gacgcacaat cccactatcc
     7501 ttcgcaagac ccttcctcta tataaggaag ttcatttcat ttggagagaa cacgggggac
     7561 tcctgcagga aaaatggctt cctccgatta taaggatcac gatggcgact acaaggacca
     7621 cgatattgac tacaaagacg atgacgataa aatggctcct aagaaaaagc gcaaagtcgg
     7681 tatccatggc gttccctcta gaatggtgga tctacgcacg ctcggctaca gtcagcagca
     7741 gcaagagaag atcaaaccga aggtgcgttc gacagtggcg cagcaccacg aggcactggt
     7801 gggccatggg tttacacacg cgcacatcgt tgcgctcagc caacacccgg cagcgttagg
     7861 gaccgtcgct gtcacgtatc agcacataat cacggcgttg ccagaggcga cacacgaaga
     7921 catcgttggc gtcggcaaac agtggtccgg cgcacgcgcc ctggaggcct tgctcacgga
     7981 tgcgggggag ttgagaggtc cgccgttaca gttggacaca ggccaacttg tgaagattgc
     8041 aaaacgtggc ggcgtgaccg caatggaggc agtgcatgcc agcaggaatg cgttaacagg
     8101 tgcccccctg aacctgaccc cggaccaagt ggtggctatc gccagcaaca ttggcggcaa
     8161 gcaagcgctc gaaacggtgc agcggctgtt gccggtgctg tgccaggacc atggcctgac
     8221 cccggaccaa gtggtggcta tcgccagcaa caatggcggc aagcaagcgc tcgaaacggt
     8281 gcagcggctg ttgccggtgc tgtgccagga ccatggcctg accccggacc aagtggtggc
     8341 tatcgccagc aacggtggcg gcaagcaagc gctcgaaacg gtgcagcggc tgttgccggt
     8401 gctgtgccag gaccatggcc tgaccccgga ccaagtggtg gctatcgcca gcaacggtgg
     8461 cggcaagcaa gcgctcgaaa cggtgcagcg gctgttgccg gtgctgtgcc aggaccatgg
     8521 cctgaccccg gaccaagtgg tggctatcgc cagcaacatt ggcggcaagc aagcgctcga
     8581 aacggtgcag cggctgttgc cggtgctgtg ccaggaccat ggcctgactc cggaccaagt
     8641 ggtggctatc gccagccacg atggcggcaa gcaagcgctc gaaacggtgc agcggctgtt
     8701 gccggtgctg tgccaggacc atggcctgac cccggaccaa gtggtggcta tcgccagcaa
     8761 cattggcggc aagcaagcgc tcgaaacggt gcagcggctg ttgccggtgc tgtgccagga
     8821 ccatggcctg accccggacc aagtggtggc tatcgccagc aacattggcg gcaagcaagc
     8881 gctcgaaacg gtgcagcggc tgttgccggt gctgtgccag gaccatggcc tgaccccgga
     8941 ccaagtggtg gctatcgcca gcaacggtgg cggcaagcaa gcgctcgaaa cggtgcagcg
     9001 gctgttgccg gtgctgtgcc aggaccatgg cctgaccccg gaccaagtgg tggctatcgc
     9061 cagcaacggt ggcggcaagc aagcgctcga aacggtgcag cggctgttgc cggtgctgtg
     9121 ccaggaccat ggcctgaccc cggaccaagt ggtggctatc gccagcaacg gtggcggcaa
     9181 gcaagcgctc gaaacggtgc agcggctgtt gccggtgctg tgccaggacc atggcctgac
     9241 cccggaccaa gtggtggcta tcgccagcaa cattggcggc aagcaagcgc tcgaaacggt
     9301 gcagcggctg ttgccggtgc tgtgccagga ccatggcctg accccggacc aagtggtggc
     9361 tatcgccagc aacattggcg gcaagcaagc gctcgaaacg gtgcagcggc tgttgccggt
     9421 gctgtgccag gaccatggcc tgaccccgga ccaagtggtg gctatcgcca gcaacggtgg
     9481 cggcaagcaa gcgctcgaaa cggtgcagcg gctgttgccg gtgctgtgcc aggaccatgg
     9541 cctgaccccg gaccaagtgg tggctatcgc cagcaacatt ggcggcaagc aagcgctcga
     9601 aacggtgcag cggctgttgc cggtgctgtg ccaggaccat ggcctgactc cggaccaagt
     9661 ggtggctatc gccagccacg atggcggcaa gcaagcgctc gaaacggtgc agcggctgtt
     9721 gccggtgctg tgccaggacc atggcctgac cccggaccaa gtggtggcta tcgccagcaa
     9781 cattggcggc aagcaagcgc tcgaaacggt gcagcggctg ttgccggtgc tgtgccagga
     9841 ccatggcctg actccggacc aagtggtggc tatcgccagc cacgatggcg gcaagcaagc
     9901 gctcgaaacg gtgcagcggc tgttgccggt gctgtgccag gaccatggcc tgactccgga
     9961 ccaagtggtg gctatcgcca gccacgatgg cggcaagcaa gcgctcgaaa cggtgcagcg
    10021 gctgttgccg gtgctgtgcc aggaccatgg cctgaccccg gaccaagtgg tggctatcgc
    10081 cagcaacggt ggcggcaagc aagcgctcga aacggtgcag cggctgttgc cggtgctgtg
    10141 ccaggaccat ggcctgaccc cggaccaagt ggtggctatc gccagcaacg gtggcggcaa
    10201 gcaagcgctc gaaagcattg tggcccagct gagccggcct gatccggcgt tggccgcgtt
    10261 gaccaacgac cacctcgtcg ccttggcctg cctcggcgga cgtcctgcca tggatgcagt
    10321 gaaaaaggga ttgccgcacg cgccggaatt gatcagaaga gtcaatcgcc gtattggcga
    10381 acgcacgtcc catcgcgttg ccggatccca gctggtgaag tccgagctgg aagaaaaaaa
    10441 gagcgagctg cgccacaagc tcaagtacgt gccccacgag tacatcgagc tgatcgagat
    10501 cgcccgcaac agcacccaag accgcatcct ggagatgaaa gtgatggagt tcttcatgaa
    10561 ggtgtacggc taccgcggca agcacctggg cggctcccgc aagcccgatg gcgccatcta
    10621 caccgtgggc tcccccatcg actatggcgt cattgtcgac accaaggcct actccggcgg
    10681 ctacaactta cccatcggtc aggccgacga gatgcaacgc tacgtgaagg agaaccagac
    10741 ccgcaataag cacattaatc ccaacgagtg gtggaaggtg tacccctcct ccgtgaccga
    10801 gttcaaattc ctgttcgtgt ccggccactt caagggcaat tataaggccc aactgacccg
    10861 cctgaaccgc aagaccaact gcaacggcgc cgtgctgtcc gtggaggaac tgctgatcgg
    10921 cggcgagatg atcaaggctg gtaccctgac cctggaagag gtgcgccgca agttcaacaa
    10981 tggtgaaatc aatttcaggt ccggaagcgg cgccacgaac ttctctctgt taaagcaagc
    11041 aggggacgtg gaagaaaacc cagggcccat ggactacaaa gaccatgacg gtgattataa
    11101 agatcatgac atcgattaca aggatgacga tgacaagatg gcccccaaga agaagaggaa
    11161 ggtgggcatt cacggggtgc cggctagcat ggtggatcta cgcacgctcg gctacagtca
    11221 gcagcagcaa gagaagatca aaccgaaggt gcgttcgaca gtggcgcagc accacgaggc
    11281 actggtgggc catgggttta cacacgcgca catcgttgcg ctcagccaac acccggcagc
    11341 gttagggacc gtcgctgtca cgtatcagca cataatcacg gcgttgccag aggcgacaca
    11401 cgaagacatc gttggcgtcg gcaaacagtg gtccggcgca cgcgccctgg aggccttgct
    11461 cacggatgcg ggggagttga gaggtccgcc gttacagttg gacacaggcc aacttgtgaa
    11521 gattgcaaaa cgtggcggcg tgaccgcaat ggaggcagtg catgcatcgc gcaatgcact
    11581 gacgggtgcc cccctgaacc tgaccccgga ccaagtggtg gctatcgcca gcaacggtgg
    11641 cggcaagcaa gcgctcgaaa cggtgcagcg gctgttgccg gtgctgtgcc aggaccatgg
    11701 cctgaccccg gaccaagtgg tggctatcgc cagcaacggt ggcggcaagc aagcgctcga
    11761 aacggtgcag cggctgttgc cggtgctgtg ccaggaccat ggcctgaccc cggaccaagt
    11821 ggtggctatc gccagcaacg gtggcggcaa gcaagcgctc gaaacggtgc agcggctgtt
    11881 gccggtgctg tgccaggacc atggcctgac cccggaccaa gtggtggcta tcgccagcaa
    11941 cggtggcggc aagcaagcgc tcgaaacggt gcagcggctg ttgccggtgc tgtgccagga
    12001 ccatggcctg accccggacc aagtggtggc tatcgccagc aacattggcg gcaagcaagc
    12061 gctcgaaacg gtgcagcggc tgttgccggt gctgtgccag gaccatggcc tgaccccgga
    12121 ccaagtggtg gctatcgcca gcaacggtgg cggcaagcaa gcgctcgaaa cggtgcagcg
    12181 gctgttgccg gtgctgtgcc aggaccatgg cctgaccccg gaccaagtgg tggctatcgc
    12241 cagcaacggt ggcggcaagc aagcgctcga aacggtgcag cggctgttgc cggtgctgtg
    12301 ccaggaccat ggcctgaccc cggaccaagt ggtggctatc gccagcaaca atggcggcaa
    12361 gcaagcgctc gaaacggtgc agcggctgtt gccggtgctg tgccaggacc atggcctgac
    12421 cccggaccaa gtggtggcta tcgccagcaa cggtggcggc aagcaagcgc tcgaaacggt
    12481 gcagcggctg ttgccggtgc tgtgccagga ccatggcctg actccggacc aagtggtggc
    12541 tatcgccagc cacgatggcg gcaagcaagc gctcgaaacg gtgcagcggc tgttgccggt
    12601 gctgtgccag gaccatggcc tgaccccgga ccaagtggtg gctatcgcca gcaacggtgg
    12661 cggcaagcaa gcgctcgaaa cggtgcagcg gctgttgccg gtgctgtgcc aggaccatgg
    12721 cctgaccccg gaccaagtgg tggctatcgc cagcaacatt ggcggcaagc aagcgctcga
    12781 aacggtgcag cggctgttgc cggtgctgtg ccaggaccat ggcctgaccc cggaccaagt
    12841 ggtggctatc gccagcaacg gtggcggcaa gcaagcgctc gaaacggtgc agcggctgtt
    12901 gccggtgctg tgccaggacc atggcctgac cccggaccaa gtggtggcta tcgccagcaa
    12961 cattggcggc aagcaagcgc tcgaaacggt gcagcggctg ttgccggtgc tgtgccagga
    13021 ccatggcctg accccggacc aagtggtggc tatcgccagc aacggtggcg gcaagcaagc
    13081 gctcgaaacg gtgcagcggc tgttgccggt gctgtgccag gaccatggcc tgaccccgga
    13141 ccaagtggtg gctatcgcca gcaacattgg cggcaagcaa gcgctcgaaa cggtgcagcg
    13201 gctgttgccg gtgctgtgcc aggaccatgg cctgaccccg gaccaagtgg tggctatcgc
    13261 cagcaacggt ggcggcaagc aagcgctcga aacggtgcag cggctgttgc cggtgctgtg
    13321 ccaggaccat ggcctgaccc cggaccaagt ggtggctatc gccagcaaca ttggcggcaa
    13381 gcaagcgctc gaaacggtgc agcggctgtt gccggtgctg tgccaggacc atggcctgac
    13441 tccggaccaa gtggtggcta tcgccagcca cgatggcggc aagcaagcgc tcgaaacggt
    13501 gcagcggctg ttgccggtgc tgtgccagga ccatggcctg accccggacc aagtggtggc
    13561 tatcgccagc aacggtggcg gcaagcaagc gctcgaaacg gtgcagcggc tgttgccggt
    13621 gctgtgccag gaccatggcc tgaccccgga ccaagtggtg gctatcgcca gcaacggtgg
    13681 cggcaagcaa gcgctcgaaa gcattgtggc ccagctgagc cggcctgatc cggcgttggc
    13741 cgcgttgacc aacgatcatc tggtggcact cgcgtgcctc ggcggacgtc ctgccatgga
    13801 tgcagtgaaa aagggattgc cgcacgcgcc ggaattgatc agaagagtca atcgccgtat
    13861 tggcgaacgc acgtcccatc gcgttgccag atctcaacta gtcaaaagtg aactggagga
    13921 gaagaaatct gaacttcgtc ataaattgaa atatgtgcct catgaatata ttgaattaat
    13981 tgaaattgcc agaaattcca ctcaggatag aattcttgaa atgaaggtaa tggaattttt
    14041 tatgaaagtt tatggatata gaggtaaaca tttgggtgga tcaaggaaac cggacggagc
    14101 aatttatact gtcggatctc ctattgatta cggtgtgatc gtggatacta aagcttatag
    14161 cggaggttat aatctgccaa ttggccaagc agatgaaatg gagcgatatg tcgaagaaaa
    14221 tcaaacacga gacaaacatc tcaaccctaa tgaatggtgg aaagtctatc catcttctgt
    14281 aacggaattt aagtttttat ttgtgagtgg tcactttaaa ggaaactaca aagctcagct
    14341 tacacgatta aatcatatca ctaattgtaa tggagctgtt cttagtgtag aagagctttt
    14401 aattggtgga gaaatgatta aagccggcac attaacctta gaggaagtga ggcggaaatt
    14461 taataacggc gagataaact tttaatagct cgagatatga agatgaagat gaaatatttg
    14521 gtgtgtcaaa taaaaagctt gtgtgcttaa gtttgtgttt ttttcttggc ttgttgtgtt
    14581 atgaatttgt ggctttttct aatattaaat gaatgtaaga tcacattata atgaataaac
    14641 aaatgtttct ataatccatt gtgaatgttt tgttggatct cttctgcagc atataactac
    14701 tgtatgtgct atggtatgga ctatggaata tgattaaaga taaggagctc cggcgagctt
    14761 tgggtacgtc acgtggctcg agcgcgtagt cctcggtaac cacaacactt gtcggtgaga
    14821 ttatttaatg ctgattagat tagacaaaaa ttaattagtt ttgagtagtg gcgtaagtgt
    14881 aaataattag tctctttttt aacttagaaa atagtttaat ccttagtata aatagtcaaa
    14941 atcactggaa tgaaaaacag tttttaattt ttccaaattt gattctgata ccatgttaaa
    15001 ttcgtggttc aaaatcactg caatgaaaag agcaatattg tttaactttt tttaggaaaa
    15061 tcgaattgat ttatagtcag ttgatataga gtgaatacat aaggaacata tacagttgat
    15121 acaattgtat aattcgttca tacacttaat acaaagtgaa cccacaagga acatatacac
    15181 ttaatataat tgtattcctt gatacaaacc aattttgttc gtgtctctac tctctatttc
    15241 aatttcgctt gactctttac tttttctaat atgtagctat aaatcgtaat taaacaatac
    15301 tatatctcta aatctcttat taagctcaaa ctatggtcat attcgaaaaa atccttttaa
    15361 atattggtcc cctctcacga ttaatgatag ttataactaa cattcaaatt ttagttgtac
    15421 ttgacatcta aaacttaaaa aatagtacaa gttaactttt tctttttttt aaaaaaagga
    15481 aatacttgta tttatttttt taatatatag ttatattttt ggttatttga aaatacttga
    15541 tctgtcatgt atgctcagtt aaatatcgtc acattataga gaaaaaagta ataggagaaa
    15601 aaaattaaaa attatttcga aaaatcaaaa tttttttttg attgaaatga aagatgggtt
    15661 tcccaatcga ggctggcagg ataggtacat tgggaaattt ggatttgtgt gttgaaaatg
    15721 attgttcaat ttggctttta taacatttgt cgtttataat ttgtagaagg ctctctacaa
    15781 gttggactga aggcgggaaa cgacaatctg atcatgagcg gagaattaag ggagtcacgt
    15841 tatgaccccc gccgatgacg cgggacaagc cgttttacgt ttggaactga cagaaccgca
    15901 acgttgaagg agccactcag ccgcgggttt ctggagttta atgagctaag cacatacgtc
    15961 agaaaccatt attgcgcgtt caaaagtcgc ctaaggtcac tatcagctag caaatatttc
    16021 ttgtcaaaaa tgctccactg acgttccata aattcccctc ggtatccaat tagagtctca
    16081 tattcactct caatccaaat aatctgcacc ggatccgcta gaggatctcg acctgcaaga
    16141 tcccgggggg caatgagatc ctaggatggg gattgaacaa gatggattgc acgcaggttc
    16201 tccggccgct tgggtggaga ggctattcgg ctatgactgg gcacaacaga caatcggctg
    16261 ctctgatgcc gccgtgttcc ggctgtcagc gcaggggcgc ccggttcttt ttgtcaagac
    16321 cgacctgtcc ggtgccctga atgaactcca ggacgaggca gcgcggctat cgtggctggc
    16381 cacgacgggc gttccttgcg cagctgtgct cgacgttgtc actgaagcgg gaagggactg
    16441 gctgctattg ggcgaagtgc cggggcagga tctcctgtca tctcaccttg ctcctgccga
    16501 gaaagtatcc atcatggctg atgcaatgcg gcggctgcat acgcttgatc cggctacctg
    16561 cccattcgac caccaagcga aacatcgcat cgagcgagca cgtactcgga tggaagccgg
    16621 tcttgtcgat caggatgatc tggacgaaga gcatcagggg ctcgcgccag ccgaactgtt
    16681 cgccaggctc aaggcgcgca tgcccgacgg cgaggatctc gtcgtgacac atggcgatgc
    16741 ctgcttgccg aatatcatgg tggaaaatgg ccgcttttct ggattcatcg actgtggccg
    16801 gctgggtgtg gcggaccgct atcaggacat agcgttggct acccgtgata ttgctgaaga
    16861 gcttggcggc gaatgggctg accgcttcct cgtgctttac ggtatcgccg ctcccgattc
    16921 gcagcgcatc gccttctatc gccttcttga cgagttcttc tgattaatta acgatcgaca
    16981 agctctattt tctccataat aatgtgtgag tagttcccag ataagggaat tagggttcct
    17041 atagggtttc gctcatgtgt tgagcatata agaaaccctt agtatgtatt tgtatttgta
    17101 aaatacttct atcaataaaa tttctaattc ctaaaaccaa aatccagtac taaaatccag
    17161 atcccccgaa ttaattcggc gttaattcag catggagtca aagattcaaa tagaggacct
    17221 aacagaactc gccgtaaaga ctggcgaaca gttcatacag agtctcttac gactcaatga
    17281 caagaagaaa atcttcgtca acatggtgga gcacgacaca cttgtctact ccaaaaatat
    17341 caaagataca gtctcagaag accaaagggc aattgagact tttcaacaaa gggtaatatc
    17401 cggaaacctc ctcggattcc attgcccagc tatctgtcac tttattgtga agatagtgga
    17461 aaaggaaggt ggctcctaca aatgccatca ttgcgataaa ggaaaggcca tcgttgaaga
    17521 tgcctctgcc gacagtggtc ccaaagatgg acccccaccc acgaggagca tcgtggaaaa
    17581 agaagacgtt ccaaccacgt cttcaaagca agtggattga tgtgatatct ccactgacgt
    17641 aagggatgac gcacaatccc actatccttc gcaagaccct tcctctatat aaggaagttc
    17701 atttcatttg gagagaacac gggggactct tgacagtagt ataatatatt atcaaattat
    17761 tatgaacagt acatctatgt cttcattggg agtgagaaaa ggttcatgga ctgatgaaga
    17821 agattttctt ctaagaaaat gtattgataa gtatggtgaa ggaaaatggc atcttgttcc
    17881 cataagagct ggtaactatt aaattaacta tcacgttatt tttatttgtc tttctgtctc
    17941 attttatttg acgttattac gaatatcatc tgaaaatgta cgtgcaggtc tgaatagatg
    18001 tcggaaaagt tgtagattga ggtggctgaa ttatctaagg ccacatatca agagaggtga
    18061 ctttgaacaa gatgaagtgg atctcatttt gaggcttcat aagctcttag gcaacaggca
    18121 tgcaagttta tgttttgaca aaatttgatt agtatatatt atatatacgt gtgactattt
    18181 catctaaatg ttacgttatt ttacgtagat ggtcacttat tgctggtaga cttcccggaa
    18241 ggacagctaa cgatgtgaaa aactattgga acactaatct tctaaggaag ttaaatacta
    18301 ctaaaattgt tcctcgcgaa aagattaaca ataagtgtgg agaaattagt actaagattg
    18361 aaattataaa acctcaacga cgcaagtatt tctcaagcac aatgaagaat gttacaaaca
    18421 ataatgtaat tttggacgag gaggaacatt gcatttaaat gagtgtactt caagtcacac
    18481 cggcgagtgt ttgatcgccg gcggtacaaa gtggtagtaa catagatgac accgcgcgcg
    18541 ataatttatc ctagtttgcg cgctatattt tgttttctat cgcgtattaa atgtataatt
    18601 gcgggactct aatcataaaa acccatctca taaataacgt catgcattac atgttaatta
    18661 ttacatgctt aacgtaattc aacagaaatt atatgataat catcgcaaga ccggcaacag
    18721 gattcaatct taagaaactt tattgccaaa tgtttgaacg atcggggaaa ttcctaataa
    18781 atattaaatt ttattatatg cgaactgtct acaaatgttg tttgcgtcaa tgcatcccat
    18841 agtacataat tcactgctct aattacatta ttcaaactaa ttacacccaa attattaaga
    18901 aatttcaaca cttgtgtttt aaataccctt aagaaacgac cagtcggagg ctgtgaggtc
    18961 atccagattc ggtaggttag gaaacatttg tgtatcccca acactttcct caggttgtga
    19021 ttgaactgta tccggacggt gatgatgtct tcgttcatca cgaagggccg gttttggtgc
    19081 tctgttatct tgaaatatag gggattttga atctcccaga taaacacgcc attctctgct
    19141 tgagctgcag tgatgagttc ccctgtgcgt gaatccatgg tcgtggcagg ttattgctat
    19201 gaagtaagaa cagccacacg gtagatcaac tcgtcgacgt ctggtcccct tcttggctag
    19261 cctgtgctgt actttgattg gtacctgagt agagtgggcc ttcgagggtg acgaaggtcg
    19321 cattttttaa agcccagttt tttagtgcag aattcttttc ctcatccaag tattctttat
    19381 agctggagtt gggtcctgga ttgcagagga aggtagtggg aattccgcct ttaatttgaa
    19441 ctggcttccc gtactttgta tttgattgcc agtccctttg ggcccccatg aattctttaa
    19501 agtgctttag gtagtggggg tctacgtcat caatgacgtt gtaccaggca tcattactgt
    19561 aaacctttgg gctaaggtct agatgaccac acaaataatt atgtggtccc aatgatctgg
    19621 cccacatagt cttccccgtc ctactgtcac cctcaattac tatacttatg ggtctcagag
    19681 gccgcgcagc gggactgcag acgttctcgg cagcccactc ttcaagttct tctggaactt
    19741 ggtcgaaaga agaagataaa aaaggtgaaa cataaacatc cattggaggt gtaaaaatcc
    19801 tatctaaatt agaatttaaa ttgtgaaatt gtaaaacaaa atctttggga gctttctccc
    19861 tcaatatatt aagggcctga gctttggacc ctgaattgat tgcctcggca tatgcgtcgt
    19921 tggcagattg gcaacctcct ctagctgatc gtccatcgac ttggaaaact ccatgatcaa
    19981 tgacgtctcc gtctttttcc atgtaggatt tgacatcgct tgagctctta gctccctgaa
    20041 tgttcggatg gaaatgtgct gacctggttg gggatgtgag gtcgaagaat ctattgtttt
    20101 tgcactggaa ctttccttcg aactggatga gcacatgcaa gtgaggagtc ccatcttcgt
    20161 gaagctctct gcaaattcta ataaattttt tgaaagtggg tgtttggaga tttaataatt
    20221 tgggaaagtg ctcttcttta gttagagagc acttgggata agtgagaaaa taatttttgg
    20281 catttatttt aaagcgattg ggggctgcca tgttgacttg gtcaatcggt gtctctcaac
    20341 tctctctatg tatcggtgta ttggagtcct atatatatgg agactctaat ggcataaatg
    20401 taaatatgga actttaaatc aaaaccctta cgctccaaaa agcggccatc cgtataatat
    20461 taccggatgg ccgcgatttt ttttttggac cccacaacgc aataactgac aaagacatgc
    20521 ggaccaatca cctgacgcgc tcaaagctta attgttttgt gttttctatt taaacttggg
    20581 caccaagtat tgtagttcgt acttggggcc c
//
