# Supplementary material for: High-frequency, precise modification of the tomato genome
Source: Genome Biol. 2015 Nov 6;16:232. doi: 10.1186/s13059-015-0796-9 (PMC4635538; doi:10.1186/s13059-015-0796-9)
Supplement: Additional file 10: — Annotated sequence of the vector pTC217. (GB 33 kb) [file 13059_2015_796_MOESM10_ESM.gb]

LOCUS       pTC217                 17997 bp    DNA     circular UNA 24-AUG-2015
DEFINITION  BeYDV vector for targeted insertion of 35S promoter in tomato Ant1,
            Cas9 nuclease with gRNA1b in replicon, right homology 692bp.
ACCESSION   urn.local...l-52o76n4
VERSION     urn.local...l-52o76n4
KEYWORDS    .
SOURCE      
  ORGANISM  
            .
FEATURES             Location/Qualifiers
     CDS             complement(<319..1258)
                     /created_by="User"
                     /modified_by="User"
                     /label="Rep and RepA"
     misc_feature    <1259..1610
                     /vntifkey=21
                     /ApEinfo_label="LIR\from\BeYDV\see\Mor\et\al.\2003"
                     /ApEinfo_fwdcolor="#c0c0c0"
                     /ApEinfo_revcolor="pink"
                     /ApEinfo_graphicformat="arrow_data {{0 1 2 0 0 -1} {} 0}
                     width 5 offset 0"
                     /label="LIR\from\BeYDV\see\Mor\et\al.\2003(1)"
     misc_feature    1282..1294
                     /ApEinfo_fwdcolor="#8080ff"
                     /ApEinfo_revcolor="green"
                     /ApEinfo_graphicformat="arrow_data {{0 1 2 0 0 -1} {} 0}
                     width 5 offset 0"
                     /label="CA-motif"
     misc_feature    1308..1315
                     /ApEinfo_label="Rep-binding site (BeYDV)"
                     /ApEinfo_fwdcolor="#000080"
                     /ApEinfo_revcolor="green"
                     /ApEinfo_graphicformat="arrow_data {{0 1 2 0 0 -1} {} 0}
                     width 5 offset 0"
                     /label="Rep-binding site (BeYDV)(2)"
     misc_feature    1316..1323
                     /ApEinfo_label="Rep-binding site (BeYDV)"
                     /ApEinfo_fwdcolor="#000080"
                     /ApEinfo_revcolor="green"
                     /ApEinfo_graphicformat="arrow_data {{0 1 2 0 0 -1} {} 0}
                     width 5 offset 0"
                     /label="Rep-binding site (BeYDV)(3)"
     misc_feature    1418..1426
                     /vntifkey=21
                     /ApEinfo_label="stem-loop\structure"
                     /ApEinfo_fwdcolor="#ff0080"
                     /ApEinfo_revcolor="pink"
                     /ApEinfo_graphicformat="arrow_data {{0 1 2 0 0 -1} {} 0}
                     width 5 offset 0"
                     /label="stem-loop\structure(1)"
     misc_feature    1651..1676
                     /vntifkey=21
                     /ApEinfo_fwdcolor="#808040"
                     /ApEinfo_revcolor="pink"
                     /ApEinfo_graphicformat="arrow_data {{0 1 2 0 0 -1} {} 0}
                     width 5 offset 0"
                     /label="T-Border\(right)"
     misc_feature    complement(2717..3717)
                     /label="pVS1 sta"
     rep_origin      complement(4310..5310)
                     /label="pVS1 rep"
     misc_feature    complement(5720..5980)
                     /label="pBR322 bom"
     rep_origin      complement(6120..6400)
                     /label="pBR322 ori"
     CDS             complement(6694..7485)
                     /label="kanamycin (R)"
     misc_feature    7910..7934
                     /label="T-Border (left)"
     misc_feature    8005..8369
                     /vntifkey=21
                     /ApEinfo_fwdcolor="#c0c0c0"
                     /ApEinfo_revcolor="pink"
                     /ApEinfo_graphicformat="arrow_data {{0 1 2 0 0 -1} {} 0}
                     width 5 offset 0"
                     /label="LIR\from\BeYDV\see\Mor\et\al.\2003"
     misc_feature    8041..8053
                     /ApEinfo_label="CA-motif"
                     /ApEinfo_fwdcolor="#8080ff"
                     /ApEinfo_revcolor="green"
                     /ApEinfo_graphicformat="arrow_data {{0 1 2 0 0 -1} {} 0}
                     width 5 offset 0"
                     /label="CA-motif(1)"
     misc_feature    8067..8074
                     /ApEinfo_fwdcolor="#000080"
                     /ApEinfo_revcolor="green"
                     /ApEinfo_graphicformat="arrow_data {{0 1 2 0 0 -1} {} 0}
                     width 5 offset 0"
                     /label="Rep-binding site (BeYDV)"
     misc_feature    8067..8074
                     /ApEinfo_fwdcolor="#000080"
                     /ApEinfo_revcolor="green"
                     /ApEinfo_graphicformat="arrow_data {{0 1 2 0 0 -1} {} 0}
                     width 5 offset 0"
                     /label="Rep-binding site"
     misc_feature    8075..8082
                     /ApEinfo_label="Rep-binding site (BeYDV)"
                     /ApEinfo_fwdcolor="#000080"
                     /ApEinfo_revcolor="green"
                     /ApEinfo_graphicformat="arrow_data {{0 1 2 0 0 -1} {} 0}
                     width 5 offset 0"
                     /label="Rep-binding site (BeYDV)(1)"
     misc_feature    8177..8185
                     /vntifkey=21
                     /ApEinfo_fwdcolor="#ff0080"
                     /ApEinfo_revcolor="pink"
                     /ApEinfo_graphicformat="arrow_data {{0 1 2 0 0 -1} {} 0}
                     width 5 offset 0"
                     /label="stem-loop\structure"
     promoter        8388..9229
                     /modified_by="User"
                     /label="35S promoter"
     gene            9254..13393
                     /modified_by="User"
                     /label="CAS9"
     terminator      13400..13649
                     /Mismatches=0
                     /%_Identity=100
                     /Motif="ATATGAAGATGAAGATGAAATATTTGGTGTGTCAAATAAAAAGCTTGTGT
                     GCTTAAGTTTGTGTTTTTTTCTTGGCTTGTTGTGTTATGAATTTGTGGCTTTTTCTAA
                     TATTAAATGAATGTAAGATCTCATTATAATGAATAAACAAATGTTTCTATAATCCATT
                     GTGAATGTTTTGTTGGATCTCTTCTGCAGCATATAACTACTGTATGTGCTATGGTATG
                     GACTATGGAATATGATTAAAGATAAG"
                     /annotation_group="ATATGAAGATGAAGATGAAATATTTGGTGTGTCAAATAA
                     AAAGCTTGTGTGCTTAAGTTTGTGTTTTTTTCTTGGCTTGTTGTGTTATGAATTTGTG
                     GCTTTTTCTAATATTAAATGAATGTAAGATCTCATTATAATGAATAAACAAATGTTTC
                     TATAATCCATTGTGAATGTTTTGTTGGATCTCTTCTGCAGCATATAACTACTGTATGT
                     GCTATGGTATGGACTATGGAATATGATTAAAGATAAG: 9,412 -> 9,661"
                     /modified_by="User"
                     /label="HSP terminator"
     promoter        13673..14117
                     /created_by="User"
                     /modified_by="User"
                     /label="AtU6 promoter"
     gRNA            14118..14137
                     /created_by="User"
                     /modified_by="User"
                     /label="gRNA1b guide"
     gRNA            14138..14214
                     /created_by="User"
                     /label="gRNA"
     motif           14271..17925
                     /created_by="User"
                     /label="GT donor"
     misc_feature    14271..15257
                     /created_by="User"
                     /modified_by="User"
                     /label="left ANT1 homology"
     misc_feature    15263..15631
                     /vntifkey=21
                     /modified_by="User"
                     /label="NOS promoter"
                     /note="Geneious type: promoter eukaryotic"
     CDS             15638..16435
                     /created_by="User"
                     /modified_by="User"
                     /label="neomycin phosphotransferase CDS"
     polyA_signal    16447..16662
                     /label="CaMV35S polyA"
     promoter        16663..17200
                     /note="CaMV35S; 35S promoter from CaMV"
                     /label="CaMV35S; 35S promoter from CaMV"
     misc_feature    17207..17925
                     /created_by="User"
                     /modified_by="User"
                     /label="right ANT1 homology"
     gene            17234..>17925
                     /created_by="User"
                     /modified_by="User"
                     /label="ANT1"
     exon            17234..17362
                     /Mismatches=0
                     /%_Identity=100
                     /Motif="ATGAACAGTACATCTATGTCTTCATTGGGAGTGAGAAAAGGTTCATGGAC
                     TGATGAAGAAGATTTTCTTCTAAGAAAATGTATTGATAAGTATGGTGAAGGAAAATGG
                     CATCTTGTTCCCATAAGAGCT"
                     /annotation_group="ATGAACAGTACATCTATGTCTTCATTGGGAGTGAGAAAA
                     GGTTCATGGACTGATGAAGAAGATTTTCTTCTAAGAAAATGTATTGATAAGTATGGTG
                     AAGGAAAATGGCATCTTGTTCCCATAAGAGCT: 5,006 -> 5,134"
                     /modified_by="User"
                     /label="exon1"
     intron          17363..17458
                     /Mismatches=0
                     /%_Identity=100
                     /Motif="GGTAACTATTAAATTAACTATCACGTTATTTTTATTTGTCTTTCTGTCTC
                     ATTTTATTTGACGTTATTACGAATATCATCTGAAAATGTACGTGCA"
                     /annotation_group="intron1: 5,135 -> 5,230"
                     /modified_by="User"
                     /label="intron1"
     exon            17459..17587
                     /Mismatches=0
                     /%_Identity=100
                     /Motif="GGTCTGAATAGATGTCGGAAAAGTTGTAGATTGAGGTGGCTGAATTATCT
                     AAGGCCACATATCAAGAGAGGTGACTTTGAACAAGATGAAGTGGATCTCATTTTGAGG
                     CTTCATAAGCTCTTAGGCAAC"
                     /annotation_group="exon2: 5,231 -> 5,359"
                     /modified_by="User"
                     /label="exon2"
     intron          17588..17678
                     /Mismatches=0
                     /%_Identity=100
                     /Motif="AGGCATGCAAGTTTATGTTTTGACAAAATTTGATTAGTATATATTATATA
                     TACGTGTGACTATTTCATCTAAATGTTACGTTATTTTACGT"
                     /annotation_group="intron2: 5,360 -> 5,450"
                     /modified_by="User"
                     /label="intron2"
     exon            17679..>17925
                     /Mismatches=0
                     /%_Identity=100
                     /Motif="AGATGGTCACTTATTGCTGGTAGACTTCCCGGAAGGACAGCTAACGATGT
                     GAAAAACTATTGGAACACTAATCTTCTAAGGAAGTTAAATACTACTAAAATTGTTCCT
                     CGCGAAAAGATTAACAATAAGTGTGGAGAAATTAGTACTAAGATTGAAATTATAAAAC
                     CTCAACGACGCAAGTATTTCTCAAGCACAATGAAGAATGTTACAAACAATAATGTAAT
                     TTTGGACGAGGAGGAACATTGCAAGGAAATAATAAGTGAGAAACAAACTCCAGATGCA
                     TCGATGGACAACGTAGATCCATGGTGGATAAATTTACTGGAAAATTGCAATGACGATA
                     TTGAAGAAGATGAAGAGGTTGTAATTAATTATGAAAAAACACTAACAAGTTTGTTACA
                     TGAAGAAATATCACCACCATTAAATATTGGTGAAGGTAACTCCATGCAACAAGGACAA
                     ATAAGTCATGAAAATTGGGGTGAATTTTCTCTTAATTTACCACCCATGCAACAAGGAG
                     TACAAAATGATGATTTTTCTGCTGAAATTGACTTATGGAATCTACTTGATTAA"
                     /annotation_group="exon3: 5,451 -> 6,017"
                     /modified_by="User"
                     /label="exon3"
     origin          17949^17950
                     /label="origin"
     terminator      17981..318
                     /created_by="User"
                     /label="SIR from BeYDV_see Mor et al 2003"
ORIGIN      
        1 gtgggaaatc aataaaatga ttattttatg aatatatttc attgtgcaag tagatagaaa
       61 ttacatatgt tacataacac acgaaataaa caaaaaaaga caatccaaaa acaaacaccc
      121 caaaaaaaat aatcacttta gataaactcg tatgaggaga ggcacgttca gtgactcgac
      181 gattcccgag caaaaaaagt ctccccgtca cacatgtagt gggtgacgca attatcttta
      241 aagtaatcct tctgttgact tgtcattgat aacatccagt cttcgtcagg attgcaaaga
      301 attatagaag ggatcccacc ttttattttc ttcttttttc catatttagg gttgacagtg
      361 aaatcagact ggcaacctat taattgcttc cacaatggga cgaacttgaa ggggatgtcg
      421 tcgatgatat tataggtggc gtgttcatcg tagttggtga aatcgatggt accgttccaa
      481 tagttgtgtc gtccgagact tctagcccag gtggtctttc cggtacgagt tggtccgcag
      541 atgtagaggc tggggtgtcg gattccattc cttccattgt ccttgttaaa tcggccatcc
      601 attcaaggtc agattgagct tgttggtatg agacaggatg tatgtaagta taagcgtcta
      661 tgcttacatg gtatagatgg gtttccctcc aggagtgtag atcttcgtgg cagcgaagat
      721 ctgattctgt gaagggcgac acatacggtt caggttgtgg agggaataat ttgttggctg
      781 aatattccag ccattgaagc tttgttgccc attcatgagg gaattcttcc ttgatcatgt
      841 caagatattc ctccttagac gttgcagtct ggataatagt tctccatcgt gcgtcagatt
      901 tgcgaggaga aaccttatga tctcggaaat ctcctctggt tttaatatct ccgtcctttg
      961 atatgtaatc aaggacttgt ttagagtttc tagctggctg gatattaggg tgatttcctt
     1021 caaaatcgaa aaaagaagga tccctaatac aaggtttttt atcaagctgg agaagagcat
     1081 gatagtgggt agtgccatct tgatgaagct cagaagcaac accaaggaag aaaataagaa
     1141 aaggtgtgag tttctcccag agaaactgga ataaatcatc tctttgagat gagcacttgg
     1201 gataggtaag gaaaacatat ttagattgga gtctgaagtt cttactagca gaaggcatgt
     1261 tgttgtgact ccgaggggtt gcctcaaact ctatcttata accggcgtgg aggcatggag
     1321 gcaggggtat tttggtcatt ttaatagata gtggaaaatg acgtggaatt tacttaaaga
     1381 cgaagtcttt gcgacaaggg ggggcccacg ccgaatttaa tattaccggc gtggcccccc
     1441 cttatcgcga gtgctttagc acgagcggtc cagatttaaa gtagaaaatt tcccgcccac
     1501 tagggttaaa ggtgttcaca ctataaaagc atatacgatg tgatggtatt tgatggagcg
     1561 tatattgtat caggtatttc cgttggatac gaattattcg tacgaccctc atagtttaaa
     1621 ctatcagtgt ttgacaggat atattggcgg gtaaacctaa gagaaaagag cgtttattag
     1681 aataacggat atttaaaagg gcgtgaaaag gtttatccgt tcgtccattt gtatgtgcat
     1741 gccaaccaca gggttcccct cgggatcaaa gtactttgat ccaacccctc cgctgctata
     1801 gtgcagtcgg cttctgacgt tcagtgcagc cgtcttctga aaacgacatg tcgcacaagt
     1861 cctaagttac gcgacaggct gccgccctgc ccttttcctg gcgttttctt gtcgcgtgtt
     1921 ttagtcgcat aaagtagaat acttgcgact agaaccggag acattacgcc atgaacaaga
     1981 gcgccgccgc tggcctgctg ggctatgccc gcgtcagcac cgacgaccag gacttgacca
     2041 accaacgggc cgaactgcac gcggccggct gcaccaagct gttttccgag aagatcaccg
     2101 gcaccaggcg cgaccgcccg gagctggcca ggatgcttga ccacctacgc cctggcgacg
     2161 ttgtgacagt gaccaggcta gaccgcctgg cccgcagcac ccgcgaccta ctggacattg
     2221 ccgagcgcat ccaggaggcc ggcgcgggcc tgcgtagcct ggcagagccg tgggccgaca
     2281 ccaccacgcc ggccggccgc atggtgttga ccgtgttcgc cggcattgcc gagttcgagc
     2341 gttccctaat catcgaccgc acccggagcg ggcgcgaggc cgccaaggcc cgaggcgtga
     2401 agtttggccc ccgccctacc ctcaccccgg cacagatcgc gcacgcccgc gagctgatcg
     2461 accaggaagg ccgcaccgtg aaagaggcgg ctgcactgct tggcgtgcat cgctcgaccc
     2521 tgtaccgcgc acttgagcgc agcgaggaag tgacgcccac cgaggccagg cggcgcggtg
     2581 ccttccgtga ggacgcattg accgaggccg acgccctggc ggccgccgag aatgaacgcc
     2641 aagaggaaca agcatgaaac cgcaccagga cggccaggac gaaccgtttt tcattaccga
     2701 agagatcgag gcggagatga tcgcggccgg gtacgtgttc gagccgcccg cgcacggctc
     2761 aaccgtgcgg ctgcatgaaa tcctggccgg tttgtctgat gccaagctgg cggcctggcc
     2821 ggccagcttg gccgctgaag aaaccgagcg ccgccgtcta aaaaggtgat gtgtatttga
     2881 gtaaaacagc ttgcgtcatg cggtcgctgc gtatatgatg cgatgagtaa ataaacaaat
     2941 acgcaagggg aacgcatgaa ggttatcgct gtacttaacc agaaaggcgg gtcaggcaag
     3001 acgaccatcg caacccatct agcccgcgcc ctgcaactcg ccggggccga tgttctgtta
     3061 gtcgattccg atccccaggg cagtgcccgc gattgggcgg ccgtgcggga agatcaaccg
     3121 ctaaccgttg tcggcatcga ccgcccgacg attgaccgcg acgtgaaggc catcggccgg
     3181 cgcgacttcg tagtgatcga cggagcgccc caggcggcgg acttggctgt gtccgcgatc
     3241 aaggcagccg acttcgtgct gattccggtg cagccaagcc cttacgacat atgggccacc
     3301 gccgacctgg tggagctggt taagcagcgc attgaggtca cggatggaag gctacaagcg
     3361 gcctttgtcg tgtcgcgggc gatcaaaggc acgcgcatcg gcggtgaggt tgccgaggcg
     3421 ctggccgggt acgagctgcc cattcttgag tcccgtatca cgcagcgcgt gagctaccca
     3481 ggcactgccg ccgccggcac aaccgttctt gaatcagaac ccgagggcga cgctgcccgc
     3541 gaggtccagg cgctggccgc tgaaattaaa tcaaaactca tttgagttaa tgaggtaaag
     3601 agaaaatgag caaaagcaca aacacgctaa gtgccggccg tccgagcgca cgcagcagca
     3661 aggctgcaac gttggccagc ctggcagaca cgccagccat gaagcgggtc aactttcagt
     3721 tgccggcgga ggatcacacc aagctgaaga tgtacgcggt acgccaaggc aagaccatta
     3781 ccgagctgct atctgaatac atcgcgcagc taccagagta aatgagcaaa tgaataaatg
     3841 agtagatgaa ttttagcggc taaaggaggc ggcatggaaa atcaagaaca accaggcacc
     3901 gacgccgtgg aatgccccat gtgtggagga acgggcggtt ggccaggcgt aagcggctgg
     3961 gttgtctgcc ggccctgcaa tggcactgga acccccaagc ccgaggaatc ggcgtgacgg
     4021 tcgcaaacca tccggcccgg tacaaatcgg cgcggcgctg ggtgatgacc tggtggagaa
     4081 gttgaaggcc gcgcaggccg cccagcggca acgcatcgag gcagaagcac gccccggtga
     4141 atcgtggcaa gcggccgctg atcgaatccg caaagaatcc cggcaaccgc cggcagccgg
     4201 tgcgccgtcg attaggaagc cgcccaaggg cgacgagcaa ccagattttt tcgttccgat
     4261 gctctatgac gtgggcaccc gcgatagtcg cagcatcatg gacgtggccg ttttccgtct
     4321 gtcgaagcgt gaccgacgag ctggcgaggt gatccgctac gagcttccag acgggcacgt
     4381 agaggtttcc gcagggccgg ccggcatggc cagtgtgtgg gattacgacc tggtactgat
     4441 ggcggtttcc catctaaccg aatccatgaa ccgataccgg gaagggaagg gagacaagcc
     4501 cggccgcgtg ttccgtccac acgttgcgga cgtactcaag ttctgccggc gagccgatgg
     4561 cggaaagcag aaagacgacc tggtagaaac ctgcattcgg ttaaacacca cgcacgttgc
     4621 catgcagcgt acgaagaagg ccaagaacgg ccgcctggtg acggtatccg agggtgaagc
     4681 cttgattagc cgctacaaga tcgtaaagag cgaaaccggg cggccggagt acatcgagat
     4741 cgagctagct gattggatgt accgcgagat cacagaaggc aagaacccgg acgtgctgac
     4801 ggttcacccc gattactttt tgatcgatcc cggcatcggc cgttttctct accgcctggc
     4861 acgccgcgcc gcaggcaagg cagaagccag atggttgttc aagacgatct acgaacgcag
     4921 tggcagcgcc ggagagttca agaagttctg tttcaccgtg cgcaagctga tcgggtcaaa
     4981 tgacctgccg gagtacgatt tgaaggagga ggcggggcag gctggcccga tcctagtcat
     5041 gcgctaccgc aacctgatcg agggcgaagc atccgccggt tcctaatgta cggagcagat
     5101 gctagggcaa attgccctag caggggaaaa aggtcgaaaa ggcctctttc ctgtggatag
     5161 cacgtacatt gggaacccaa agccgtacat tgggaaccgg aacccgtaca ttgggaaccc
     5221 aaagccgtac attgggaacc ggtcacacat gtaagtgact gatataaaag agaaaaaagg
     5281 cgatttttcc gcctaaaact ctttaaaact tattaaaact cttaaaaccc gcctggcctg
     5341 tgcataactg tctggccagc gcacagccga agagctgcaa aaagcgccta cccttcggtc
     5401 gctgcgctcc ctacgccccg ccgcttcgcg tcggcctatc gcggccgctg gccgctcaaa
     5461 aatggctggc ctacggccag gcaatctacc agggcgcgga caagccgcgc cgtcgccact
     5521 cgaccgccgg cgcccacatc aaggcaccct gcctcgcgcg tttcggtgat gacggtgaaa
     5581 acctctgaca catgcagctc ccggaaacgg tcacagcttg tctgtaagcg gatgccggga
     5641 gcagacaagc ccgtcagggc gcgtcagcgg gtgttggcgg gtgtcggggc gcagccatga
     5701 cccagtcacg tagcgatagc ggagtgtata ctggcttaac tatgcggcat cagagcagat
     5761 tgtactgaga gtgcaccata tgcggtgtga aataccgcac agatgcgtaa ggagaaaata
     5821 ccgcatcagg cgctcttccg cttcctcgct cactgactcg ctgcgctcgg tcgttcggct
     5881 gcggcgagcg gtatcagctc actcaaaggc ggtaatacgg ttatccacag aatcagggga
     5941 taacgcagga aagaacatgt gagcaaaagg ccagcaaaag gccaggaacc gtaaaaaggc
     6001 cgcgttgctg gcgtttttcc ataggctccg cccccctgac gagcatcaca aaaatcgacg
     6061 ctcaagtcag aggtggcgaa acccgacagg actataaaga taccaggcgt ttccccctgg
     6121 aagctccctc gtgcgctctc ctgttccgac cctgccgctt accggatacc tgtccgcctt
     6181 tctcccttcg ggaagcgtgg cgctttctca tagctcacgc tgtaggtatc tcagttcggt
     6241 gtaggtcgtt cgctccaagc tgggctgtgt gcacgaaccc cccgttcagc ccgaccgctg
     6301 cgccttatcc ggtaactatc gtcttgagtc caacccggta agacacgact tatcgccact
     6361 ggcagcagcc actggtaaca ggattagcag agcgaggtat gtaggcggtg ctacagagtt
     6421 cttgaagtgg tggcctaact acggctacac tagaaggaca gtatttggta tctgcgctct
     6481 gctgaagcca gttaccttcg gaaaaagagt tggtagctct tgatccggca aacaaaccac
     6541 cgctggtagc ggtggttttt ttgtttgcaa gcagcagatt acgcgcagaa aaaaaggatc
     6601 tcaagaagat cctttgatct tttctacggg gtctgacgct cagtggaacg aaaactcacg
     6661 ttaagggatt ttggtcatgc attctaggta ctaaaacaat tcatccagta aaatataata
     6721 ttttattttc tcccaatcag gcttgatccc cagtaagtca aaaaatagct cgacatactg
     6781 ttcttccccg atatcctccc tgatcgaccg gacgcagaag gcaatgtcat accacttgtc
     6841 cgccctgccg cttctcccaa gatcaataaa gccacttact ttgccatctt tcacaaagat
     6901 gttgctgtct cccaggtcgc cgtgggaaaa gacaagttcc tcttcgggct tttccgtctt
     6961 taaaaaatca tacagctcgc gcggatcttt aaatggagtg tcttcttccc agttttcgca
     7021 atccacatcg gccagatcgt tattcagtaa gtaatccaat tcggctaagc ggctgtctaa
     7081 gctattcgta tagggacaat ccgatatgtc gatggagtga aagagcctga tgcactccgc
     7141 atacagctcg ataatctttt cagggctttg ttcatcttca tactcttccg agcaaaggac
     7201 gccatcggcc tcactcatga gcagattgct ccagccatca tgccgttcaa agtgcaggac
     7261 ctttggaaca ggcagctttc cttccagcca tagcatcatg tccttttccc gttccacatc
     7321 ataggtggtc cctttatacc ggctgtccgt catttttaaa tataggtttt cattttctcc
     7381 caccagctta tataccttag caggagacat tccttccgta tcttttacgc agcggtattt
     7441 ttcgatcagt tttttcaatt ccggtgatat tctcatttta gccatttatt atttccttcc
     7501 tcttttctac agtatttaaa gataccccaa gaagctaatt ataacaagac gaactccaat
     7561 tcactgttcc ttgcattcta aaaccttaaa taccagaaaa cagctttttc aaagttgttt
     7621 tcaaagttgg cgtataacat agtatcgacg gagccgattt tgaaaccgcg gtgatcacag
     7681 gcagcaacgc tctgtcatcg ttacaatcaa catgctaccc tccgcgagat catccgtgtt
     7741 tcaaacccgg cagcttagtt gccgttcttc cgaatagcat cggtaacatg agcaaagtct
     7801 gccgccttac aacggctctc ccgctgacgc cgtcccggac tgatgggctg cctgtatcga
     7861 gtggtgattt tgtgccgagc tgccggtcgg ggagctgttg gctggctggt ggcaggatat
     7921 attgtggtgt aaacaaattg acgcttagac aacttaataa cacattgcgg acgtttttaa
     7981 tgtagagctc aaagtttaac gcgttagcag aaggcatgtt gttgtgactc cgaggggttg
     8041 cctcaaactc tatcttataa ccggcgtgga ggcatggagg caggggtatt ttggtcattt
     8101 taatagatag tggaaaatga cgtggaattt acttaaagac gaagtctttg cgacaagggg
     8161 gggcccacgc cgaatttaat attaccggcg tggccccccc ttatcgcgag tgctttagca
     8221 cgagcggtcc agatttaaag tagaaaattt cccgcccact agggttaaag gtgttcacac
     8281 tataaaagca tatacgatgt gatggtattt gatggagcgt atattgtatc aggtatttcc
     8341 gttggatacg aattattcgt acgaccctcg gtaccgatcg gcgcgccaga tttgcctttt
     8401 caatttcaga aagaatgcta acccacagat ggttagagag gcttacgcag caggtatcat
     8461 caagacgatc tacccgagca ataatctcca ggaaatcaaa taccttccca agaaggttaa
     8521 agatgcagtc aaaagattca ggactaactg catcaagaac acagagaaag atatatttct
     8581 caagatcaga agtactattc cagtatggac gattcaaggc ttgcttcaca aaccaaggca
     8641 agtaatagag attggagtct ctaaaaaggt agttcccact gaatcaaagg ccatggagtc
     8701 aaagattcaa atagaggacc taacagaact cgccgtaaag actggcgaac agttcataca
     8761 gagtctctta cgactcaatg acaagaagaa aatcttcgtc aacatggtgg agcacgacac
     8821 acttgtctac tccaaaaata tcaaagatac agtctcagaa gaccaaaggg caattgagac
     8881 ttttcaacaa agggtaatat ccggaaacct cctcggattc cattgcccag ctatctgtca
     8941 ctttattgtg aagatagtgg aaaaggaagg tggctcctac aaatgccatc attgcgataa
     9001 aggaaaggcc atcgttgaag atgcctctgc cgacagtggt cccaaagatg gacccccacc
     9061 cacgaggagc atcgtggaaa aagaagacgt tccaaccacg tcttcaaagc aagtggattg
     9121 atgtgatatc tccactgacg taagggatga cgcacaatcc cactatcctt cgcaagaccc
     9181 ttcctctata taaggaagtt catttcattt ggagagaaca cgggggactc ctgcaggtag
     9241 atcgctcgtc gacatggata agaagtactc tatcggactc gatatcggaa ctaactctgt
     9301 gggatgggct gtgatcaccg atgagtacaa ggtgccatct aagaagttca aggttctcgg
     9361 aaacaccgat aggcactcta tcaagaaaaa ccttatcggt gctctcctct tcgattctgg
     9421 tgaaactgct gaggctacca gactcaagag aaccgctaga agaaggtaca ccagaagaaa
     9481 gaacaggatc tgctacctcc aagagatctt ctctaacgag atggctaaag tggatgattc
     9541 attcttccac aggctcgaag agtcattcct cgtggaagaa gataagaagc acgagaggca
     9601 ccctatcttc ggaaacatcg ttgatgaggt ggcataccac gagaagtacc ctactatcta
     9661 ccacctcaga aagaagctcg ttgattctac tgataaggct gatctcaggc tcatctacct
     9721 cgctctcgct cacatgatca agttcagagg acacttcctc atcgagggtg atctcaaccc
     9781 tgataactct gatgtggata agttgttcat ccagctcgtg cagacctaca accagctttt
     9841 cgaagagaac cctatcaacg cttcaggtgt ggatgctaag gctatcctct ctgctaggct
     9901 ctctaagtca agaaggcttg agaacctcat tgctcagctc cctggtgaga agaagaacgg
     9961 acttttcgga aacttgatcg ctctctctct cggactcacc cctaacttca agtctaactt
    10021 cgatctcgct gaggatgcaa agctccagct ctcaaaggat acctacgatg atgatctcga
    10081 taacctcctc gctcagatcg gagatcagta cgctgatttg ttcctcgctg ctaagaacct
    10141 ctctgatgct atcctcctca gtgatatcct cagagtgaac accgagatca ccaaggctcc
    10201 actctcagct tctatgatca agagatacga tgagcaccac caggatctca cacttctcaa
    10261 ggctcttgtt agacagcagc tcccagagaa gtacaaagag attttcttcg atcagtctaa
    10321 gaacggatac gctggttaca tcgatggtgg tgcatctcaa gaagagttct acaagttcat
    10381 caagcctatc ctcgagaaga tggatggaac cgaggaactc ctcgtgaagc tcaatagaga
    10441 ggatcttctc agaaagcaga ggaccttcga taacggatct atccctcatc agatccacct
    10501 cggagagttg cacgctatcc ttagaaggca agaggatttc tacccattcc tcaaggataa
    10561 cagggaaaag attgagaaga ttctcacctt cagaatccct tactacgtgg gacctctcgc
    10621 tagaggaaac tcaagattcg cttggatgac cagaaagtct gaggaaacca tcaccccttg
    10681 gaacttcgaa gaggtggtgg ataagggtgc tagtgctcag tctttcatcg agaggatgac
    10741 caacttcgat aagaaccttc caaacgagaa ggtgctccct aagcactctt tgctctacga
    10801 gtacttcacc gtgtacaacg agttgaccaa ggttaagtac gtgaccgagg gaatgaggaa
    10861 gcctgctttt ttgtcaggtg agcaaaagaa ggctatcgtt gatctcttgt tcaagaccaa
    10921 cagaaaggtg accgtgaagc agctcaaaga ggattacttc aagaaaatcg agtgcttcga
    10981 ttcagttgag atttctggtg ttgaggatag gttcaacgca tctctcggaa cctaccacga
    11041 tctcctcaag atcattaagg ataaggattt cttggataac gaggaaaacg aggatatctt
    11101 ggaggatatc gttcttaccc tcaccctctt tgaagataga gagatgattg aagaaaggct
    11161 caagacctac gctcatctct tcgatgataa ggtgatgaag cagttgaaga gaagaagata
    11221 cactggttgg ggaaggctct caagaaagct cattaacgga atcagggata agcagtctgg
    11281 aaagacaatc cttgatttcc tcaagtctga tggattcgct aacagaaact tcatgcagct
    11341 catccacgat gattctctca cctttaaaga ggatatccag aaggctcagg tttcaggaca
    11401 gggtgatagt ctccatgagc atatcgctaa cctcgctgga tctcctgcaa tcaagaaggg
    11461 aatcctccag actgtgaagg ttgtggatga gttggtgaag gtgatgggaa ggcataagcc
    11521 tgagaacatc gtgatcgaaa tggctagaga gaaccagacc actcagaagg gacagaagaa
    11581 ctctagggaa aggatgaaga ggatcgagga aggtatcaaa gagcttggat ctcagatcct
    11641 caaagagcac cctgttgaga acactcagct ccagaatgag aagctctacc tctactacct
    11701 ccagaacgga agggatatgt atgtggatca agagttggat atcaacaggc tctctgatta
    11761 cgatgttgat catatcgtgc cacagtcatt cttgaaggat gattctatcg ataacaaggt
    11821 gctcaccagg tctgataaga acaggggtaa gagtgataac gtgccaagtg aagaggttgt
    11881 gaagaaaatg aagaactatt ggaggcagct cctcaacgct aagctcatca ctcagagaaa
    11941 gttcgataac ttgactaagg ctgagagggg aggactctct gaattggata aggcaggatt
    12001 catcaagagg cagcttgtgg aaaccaggca gatcactaag cacgttgcac agatcctcga
    12061 ttctaggatg aacaccaagt acgatgagaa cgataagttg atcagggaag tgaaggttat
    12121 caccctcaag tcaaagctcg tgtctgattt cagaaaggat ttccaattct acaaggtgag
    12181 ggaaatcaac aactaccacc acgctcacga tgcttacctt aacgctgttg ttggaaccgc
    12241 tctcatcaag aagtatccta agctcgagtc agagttcgtg tacggtgatt acaaggtgta
    12301 cgatgtgagg aagatgatcg ctaagtctga gcaagagatc ggaaaggcta ccgctaagta
    12361 tttcttctac tctaacatca tgaatttctt caagaccgag attaccctcg ctaacggtga
    12421 gatcagaaag aggccactca tcgagacaaa cggtgaaaca ggtgagatcg tgtgggataa
    12481 gggaagggat ttcgctaccg ttagaaaggt gctctctatg ccacaggtga acatcgttaa
    12541 gaaaaccgag gtgcagaccg gtggattctc taaagagtct atcctcccta agaggaactc
    12601 tgataagctc attgctagga agaaggattg ggaccctaag aaatacggtg gtttcgattc
    12661 tcctaccgtg gcttactctg ttctcgttgt ggctaaggtt gagaagggaa agagtaagaa
    12721 gctcaagtct gttaaggaac ttctcggaat cactatcatg gaaaggtcat ctttcgagaa
    12781 gaacccaatc gatttcctcg aggctaaggg atacaaagag gttaagaagg atctcatcat
    12841 caagctccca aagtactcac tcttcgaact cgagaacggt agaaagagga tgctcgcttc
    12901 tgctggtgag cttcaaaagg gaaacgagct tgctctccca tctaagtacg ttaactttct
    12961 ttacctcgct tctcactacg agaagttgaa gggatctcca gaagataacg agcagaagca
    13021 acttttcgtt gagcagcaca agcactactt ggatgagatc atcgagcaga tctctgagtt
    13081 ctctaaaagg gtgatcctcg ctgatgcaaa cctcgataag gtgttgtctg cttacaacaa
    13141 gcacagagat aagcctatca gggaacaggc agagaacatc atccatctct tcacccttac
    13201 caacctcggt gctcctgctg ctttcaagta cttcgataca accatcgata ggaagagata
    13261 cacctctacc aaagaagtgc tcgatgctac cctcatccat cagtctatca ctggactcta
    13321 cgagactagg atcgatctct cacagctcgg tggtgattca agggctgatc ctaagaagaa
    13381 gaggaaggtt tgactcgaga tatgaagatg aagatgaaat atttggtgtg tcaaataaaa
    13441 agcttgtgtg cttaagtttg tgtttttttc ttggcttgtt gtgttatgaa tttgtggctt
    13501 tttctaatat taaatgaatg taagatcaca ttataatgaa taaacaaatg tttctataat
    13561 ccattgtgaa tgttttgttg gatctcttct gcagcatata actactgtat gtgctatggt
    13621 atggactatg gaatatgatt aaagataagg agctccggtg acggacccat ggcttcgttg
    13681 aacaacggaa actcgacttg ccttccgcac aatacatcat ttcttcttag ctttttttct
    13741 tcttcttcgt tcatacagtt tttttttgtt tatcagctta cattttcttg aaccgtagct
    13801 ttcgttttct tctttttaac tttccattcg gagtttttgt atcttgtttc atagtttgtc
    13861 ccaggattag aatgattagg catcgaacct tcaagaattt gattgaataa aacatcttca
    13921 ttcttaagat atgaagataa tcttcaaaag gcccctggga atctgaaaga agagaagcag
    13981 gcccatttat atgggaaaga acaatagtat ttcttatata ggcccattta agttgaaaac
    14041 aatcttcaaa agtcccacat cgcttagata agaaaacgaa gctgagttta tatacagcta
    14101 gagtcgaagt agtgattgac aatttaatac accttttgtt ttagagctag aaatagcaag
    14161 ttaaaataag gctagtccgt tatcaacttg aaaaagtggc accgagtcgg tgcttttttt
    14221 cccggcgagc tttgggtacg tcacgtggct cgagcgcgta gtcctcggta accacaacac
    14281 ttgtcggtga gattatttaa tgctgattag attagacaaa aattaattag ttttgagtag
    14341 tggcgtaagt gtaaataatt agtctctttt ttaacttaga aaatagttta atccttagta
    14401 taaatagtca aaatcactgg aatgaaaaac agtttttaat ttttccaaat ttgattctga
    14461 taccatgtta aattcgtggt tcaaaatcac tgcaatgaaa agagcaatat tgtttaactt
    14521 tttttaggaa aatcgaattg atttatagtc agttgatata gagtgaatac ataaggaaca
    14581 tatacagttg atacaattgt ataattcgtt catacactta atacaaagtg aacccacaag
    14641 gaacatatac acttaatata attgtattcc ttgatacaaa ccaattttgt tcgtgtctct
    14701 actctctatt tcaatttcgc ttgactcttt actttttcta atatgtagct ataaatcgta
    14761 attaaacaat actatatctc taaatctctt attaagctca aactatggtc atattcgaaa
    14821 aaatcctttt aaatattggt cccctctcac gattaatgat agttataact aacattcaaa
    14881 ttttagttgt acttgacatc taaaacttaa aaaatagtac aagttaactt tttctttttt
    14941 ttaaaaaaag gaaatacttg tatttatttt tttaatatat agttatattt ttggttattt
    15001 gaaaatactt gatctgtcat gtatgctcag ttaaatatcg tcacattata gagaaaaaag
    15061 taataggaga aaaaaattaa aaattatttc gaaaaatcaa aatttttttt tgattgaaat
    15121 gaaagatggg tttcccaatc gaggctggca ggataggtac attgggaaat ttggatttgt
    15181 gtgttgaaaa tgattgttca atttggcttt tataacattt gtcgtttata atttgtagaa
    15241 ggctctctac aagttggact gaaggcggga aacgacaatc tgatcatgag cggagaatta
    15301 agggagtcac gttatgaccc ccgccgatga cgcgggacaa gccgttttac gtttggaact
    15361 gacagaaccg caacgttgaa ggagccactc agccgcgggt ttctggagtt taatgagcta
    15421 agcacatacg tcagaaacca ttattgcgcg ttcaaaagtc gcctaaggtc actatcagct
    15481 agcaaatatt tcttgtcaaa aatgctccac tgacgttcca taaattcccc tcggtatcca
    15541 attagagtct catattcact ctcaatccaa ataatctgca ccggatccgc tagaggatct
    15601 cgacctgcaa gatcccgggg ggcaatgaga tcctaggatg gggattgaac aagatggatt
    15661 gcacgcaggt tctccggccg cttgggtgga gaggctattc ggctatgact gggcacaaca
    15721 gacaatcggc tgctctgatg ccgccgtgtt ccggctgtca gcgcaggggc gcccggttct
    15781 ttttgtcaag accgacctgt ccggtgccct gaatgaactc caggacgagg cagcgcggct
    15841 atcgtggctg gccacgacgg gcgttccttg cgcagctgtg ctcgacgttg tcactgaagc
    15901 gggaagggac tggctgctat tgggcgaagt gccggggcag gatctcctgt catctcacct
    15961 tgctcctgcc gagaaagtat ccatcatggc tgatgcaatg cggcggctgc atacgcttga
    16021 tccggctacc tgcccattcg accaccaagc gaaacatcgc atcgagcgag cacgtactcg
    16081 gatggaagcc ggtcttgtcg atcaggatga tctggacgaa gagcatcagg ggctcgcgcc
    16141 agccgaactg ttcgccaggc tcaaggcgcg catgcccgac ggcgaggatc tcgtcgtgac
    16201 acatggcgat gcctgcttgc cgaatatcat ggtggaaaat ggccgctttt ctggattcat
    16261 cgactgtggc cggctgggtg tggcggaccg ctatcaggac atagcgttgg ctacccgtga
    16321 tattgctgaa gagcttggcg gcgaatgggc tgaccgcttc ctcgtgcttt acggtatcgc
    16381 cgctcccgat tcgcagcgca tcgccttcta tcgccttctt gacgagttct tctgattaat
    16441 taacgatcga caagctctat tttctccata ataatgtgtg agtagttccc agataaggga
    16501 attagggttc ctatagggtt tcgctcatgt gttgagcata taagaaaccc ttagtatgta
    16561 tttgtatttg taaaatactt ctatcaataa aatttctaat tcctaaaacc aaaatccagt
    16621 actaaaatcc agatcccccg aattaattcg gcgttaattc agcatggagt caaagattca
    16681 aatagaggac ctaacagaac tcgccgtaaa gactggcgaa cagttcatac agagtctctt
    16741 acgactcaat gacaagaaga aaatcttcgt caacatggtg gagcacgaca cacttgtcta
    16801 ctccaaaaat atcaaagata cagtctcaga agaccaaagg gcaattgaga cttttcaaca
    16861 aagggtaata tccggaaacc tcctcggatt ccattgccca gctatctgtc actttattgt
    16921 gaagatagtg gaaaaggaag gtggctccta caaatgccat cattgcgata aaggaaaggc
    16981 catcgttgaa gatgcctctg ccgacagtgg tcccaaagat ggacccccac ccacgaggag
    17041 catcgtggaa aaagaagacg ttccaaccac gtcttcaaag caagtggatt gatgtgatat
    17101 ctccactgac gtaagggatg acgcacaatc ccactatcct tcgcaagacc cttcctctat
    17161 ataaggaagt tcatttcatt tggagagaac acgggggact cttgacagta gtataatata
    17221 ttatcaaatt attatgaaca gtacatctat gtcttcattg ggagtgagaa aaggttcatg
    17281 gactgatgaa gaagattttc ttctaagaaa atgtattgat aagtatggtg aaggaaaatg
    17341 gcatcttgtt cccataagag ctggtaacta ttaaattaac tatcacgtta tttttatttg
    17401 tctttctgtc tcattttatt tgacgttatt acgaatatca tctgaaaatg tacgtgcagg
    17461 tctgaataga tgtcggaaaa gttgtagatt gaggtggctg aattatctaa ggccacatat
    17521 caagagaggt gactttgaac aagatgaagt ggatctcatt ttgaggcttc ataagctctt
    17581 aggcaacagg catgcaagtt tatgttttga caaaatttga ttagtatata ttatatatac
    17641 gtgtgactat ttcatctaaa tgttacgtta ttttacgtag atggtcactt attgctggta
    17701 gacttcccgg aaggacagct aacgatgtga aaaactattg gaacactaat cttctaagga
    17761 agttaaatac tactaaaatt gttcctcgcg aaaagattaa caataagtgt ggagaaatta
    17821 gtactaagat tgaaattata aaacctcaac gacgcaagta tttctcaagc acaatgaaga
    17881 atgttacaaa caataatgta attttggacg aggaggaaca ttgcatttaa atgagtgtac
    17941 ttcaagtcac accggcgagt gtttgatcgc cggcggtacc gagtgtactt caagtca
//
